# Supplementary material for: 9,9-Bis[4-(2-chloro­eth­oxy)phen­yl]-9H-fluorene
Source: Acta Crystallogr Sect E Struct Rep Online. 2010 Aug 18;66(Pt 9):o2317. doi: 10.1107/S1600536810032046 (PMC3007866; doi:10.1107/S1600536810032046)
Supplement: Supplementary file 2 [file e-66-o2317-Isup2.hkl]

# 
# h,k,l, Fc-squared, Fo-squared, sigma(Fo-squared) and status flag 
# 
data_I
_shelx_title '  P21/c' 
_shelx_refln_list_code          4 
_shelx_F_calc_maximum      249.26 
_exptl_crystal_F_000       992.00 
_reflns_d_resolution_high  0.8409 
 
loop_ 
 _symmetry_equiv_pos_as_xyz 
 'x, y, z' 
 '-x, y+1/2, -z+1/2' 
 '-x, -y, -z' 
 'x, -y-1/2, z-1/2' 
 
_cell_length_a    12.2334 
_cell_length_b    10.8063 
_cell_length_c    19.0374 
_cell_angle_alpha  90.000 
_cell_angle_beta  108.172 
_cell_angle_gamma  90.000 
 
_shelx_F_squared_multiplier     1.000 
 
loop_ 
 _refln_index_h 
 _refln_index_k 
 _refln_index_l 
 _refln_F_squared_calc 
 _refln_F_squared_meas 
 _refln_F_squared_sigma 
 _refln_observed_status 
   1   0   0       61.11       -0.28      0.47 o 
   2   0   0       94.48      116.10      8.62 o 
   3   0   0     8680.54     8302.31    134.58 o 
   4   0   0      225.93      151.12     10.51 o 
   5   0   0      695.45      648.63     28.69 o 
   6   0   0     2204.18     2355.97     47.39 o 
   7   0   0      424.55      332.45     19.08 o 
   8   0   0      297.53      277.31     19.37 o 
   9   0   0      411.02      449.95     25.95 o 
  10   0   0     1580.39     1618.74    100.83 o 
  11   0   0      246.25      150.38     42.81 o 
  12   0   0        6.20       28.55     32.64 o 
  13   0   0      259.56      207.05     52.27 o 
   2   1   0     9334.44     8381.51    134.51 o 
   3   1   0     5887.89     6035.41     63.54 o 
   4   1   0     1067.33     1009.46     17.83 o 
   5   1   0     1363.18     1389.27     23.34 o 
   6   1   0        8.12        6.13      5.34 o 
   7   1   0      934.03      985.77     22.20 o 
   8   1   0       56.64       38.26      9.55 o 
   9   1   0       91.27       89.71     10.28 o 
  10   1   0       46.18       45.34     15.30 o 
  11   1   0       38.96       23.74     21.61 o 
  12   1   0        6.25       -6.67     19.80 o 
  13   1   0       12.56        9.05     23.76 o 
   1   2   0     2299.29     2156.09     25.04 o 
   2   2   0     4315.75     4450.64     44.02 o 
   3   2   0    20403.93    19368.62    181.53 o 
   4   2   0     1343.19     1167.49     18.43 o 
   5   2   0       53.19       67.94      6.69 o 
   6   2   0     3615.25     3729.04     46.85 o 
   7   2   0     1644.23     1707.56     30.14 o 
   8   2   0       28.94       27.64      7.14 o 
   9   2   0       37.51       31.23      9.20 o 
  10   2   0       93.78      115.47     21.21 o 
  11   2   0       53.71       48.16     42.43 o 
  12   2   0       52.80       79.82     26.35 o 
  13   2   0       25.25       41.90     39.50 o 
   1   3   0      813.78      877.05     16.93 o 
   2   3   0     1435.69     1246.55     16.44 o 
   3   3   0       32.61       24.75      4.06 o 
   4   3   0      604.17      576.58     12.40 o 
   5   3   0     1792.06     1782.67     26.00 o 
   6   3   0     1182.83     1143.73     21.21 o 
   7   3   0       17.02        9.68      6.99 o 
   8   3   0      287.00      260.05     14.52 o 
   9   3   0      564.23      561.80     21.27 o 
  10   3   0       31.08       24.46     16.03 o 
  11   3   0        0.59       11.81     19.60 o 
  12   3   0       75.94       62.72     29.49 o 
  13   3   0        1.87       13.12     43.61 o 
   0   4   0      138.45       91.77      9.17 o 
   1   4   0      822.90      689.22     14.15 o 
   2   4   0     4656.27     5121.35     74.62 o 
   3   4   0     1586.79     1575.01     21.50 o 
   4   4   0     3391.40     3385.52     39.49 o 
   5   4   0      186.33      239.45      9.71 o 
   6   4   0     1283.90     1199.31     22.99 o 
   7   4   0     1260.28     1211.76     26.53 o 
   8   4   0     1861.95     1914.44     50.21 o 
   9   4   0     1413.17     1371.87     37.99 o 
  10   4   0       90.82       78.21     33.55 o 
  11   4   0       36.94       60.10     23.21 o 
  12   4   0       66.88      107.79     40.25 o 
  13   4   0       21.44       60.21     27.10 o 
   1   5   0        3.54       -1.74      4.11 o 
   2   5   0      121.00       90.38      6.42 o 
   3   5   0     1317.35     1647.84     28.95 o 
   4   5   0        8.00       15.00      5.16 o 
   5   5   0      721.03      692.84     18.14 o 
   6   5   0       92.04       71.61      9.21 o 
   7   5   0      872.11      796.58     23.93 o 
   8   5   0     1074.80     1087.74     41.03 o 
   9   5   0       28.60       28.83     12.55 o 
  10   5   0       66.31       48.29     23.07 o 
  11   5   0      130.60      136.07     28.47 o 
  12   5   0      106.29      145.68     30.93 o 
   0   6   0     1029.52     1158.43     42.46 o 
   1   6   0      606.49      595.77     16.36 o 
   2   6   0       28.79       22.76      5.00 o 
   3   6   0      255.93      280.12      9.47 o 
   4   6   0      449.39      487.80     13.91 o 
   5   6   0        3.38       -6.85      5.75 o 
   6   6   0      181.82      173.66     15.24 o 
   7   6   0      145.66      138.62     13.94 o 
   8   6   0      642.20      633.81     26.79 o 
   9   6   0        3.22       -5.16     11.82 o 
  10   6   0      203.62      202.11     26.02 o 
  11   6   0        0.09       15.05     18.70 o 
  12   6   0        0.30      -16.60     46.46 o 
   1   7   0      427.56      521.09     15.73 o 
   2   7   0      211.32      254.85     16.30 o 
   3   7   0      128.56      111.67      7.92 o 
   4   7   0       32.00       38.34      7.03 o 
   5   7   0      220.80      222.93     16.98 o 
   6   7   0      260.06      279.16     16.08 o 
   7   7   0      239.03      248.91     16.77 o 
   8   7   0       58.32       40.88     11.71 o 
   9   7   0        0.96        1.21     14.21 o 
  10   7   0        2.73       30.33     20.94 o 
  11   7   0        9.36       20.13     27.76 o 
   1   8   0      443.30      405.51     15.10 o 
   2   8   0       68.45      104.95     10.97 o 
   3   8   0       49.55       12.69     10.08 o 
   4   8   0      471.73      540.09     37.12 o 
   5   8   0        0.21       10.37      9.09 o 
   6   8   0       29.90       13.43      9.96 o 
   7   8   0       80.15       63.45     13.25 o 
   8   8   0        5.26       17.36     13.71 o 
   9   8   0        8.48       -2.04     13.20 o 
  10   8   0       13.23        4.75     19.11 o 
   1   9   0      351.38      391.46     16.12 o 
   2   9   0       99.47       86.36     11.45 o 
   3   9   0      472.46      461.42     20.70 o 
   4   9   0      210.15      212.83     15.89 o 
   5   9   0       48.77       26.79      9.29 o 
   6   9   0       11.52       -1.04      9.99 o 
   7   9   0       15.85       12.17     10.95 o 
   8   9   0        9.18        8.70     11.33 o 
   9   9   0       74.19       87.47     20.78 o 
   0  10   0     2559.51     2322.64     86.67 o 
   1  10   0       32.10       54.20     11.59 o 
   2  10   0       23.34       18.72      9.62 o 
   3  10   0       45.45       33.38      9.89 o 
   4  10   0       19.87       17.32      9.96 o 
   5  10   0       19.46       12.53     11.36 o 
   6  10   0      129.34      114.39     13.29 o 
   7  10   0        4.51        3.79     14.67 o 
   8  10   0        0.51        1.77     13.16 o 
   1  11   0       98.16      114.43     14.30 o 
   2  11   0       60.14       28.20     12.41 o 
   3  11   0       34.27       30.13     10.06 o 
   4  11   0       26.21       17.14     10.70 o 
   5  11   0        3.56       -2.18     11.50 o 
   6  11   0       11.51       -7.50     13.15 o 
   7  11   0        1.24        2.48     18.30 o 
   0  12   0       40.04       33.06     16.73 o 
   1  12   0        9.47        9.87     13.33 o 
   2  12   0       34.81       34.95     14.55 o 
   3  12   0       23.01       30.15     11.63 o 
   4  12   0       43.52       25.41     11.55 o 
 -13   1   1       28.70       17.55     23.68 o 
 -12   1   1       33.00       44.30     23.17 o 
 -11   1   1      121.24      115.12     38.24 o 
 -10   1   1      529.66      550.94     23.73 o 
  -9   1   1        2.10       -4.95      7.36 o 
  -8   1   1      373.96      375.53     16.25 o 
  -7   1   1      686.79      703.20     19.76 o 
  -6   1   1       11.76        3.89      4.47 o 
  -5   1   1      145.04      142.91      8.21 o 
  -4   1   1      864.74      786.88     14.57 o 
  -3   1   1      960.65      868.39     14.21 o 
  -2   1   1     3289.60     3129.81     35.26 o 
   1   1   1      101.53       73.84      7.48 o 
   2   1   1     2761.51     2885.24     30.46 o 
   3   1   1     4145.10     4157.45     48.44 o 
   4   1   1     8948.18     8914.96     98.27 o 
   5   1   1     1396.39     1410.47     23.96 o 
   6   1   1      237.93      254.41     11.35 o 
   7   1   1       86.01       80.65      9.16 o 
   8   1   1       10.07        5.45      6.35 o 
   9   1   1       89.06       88.51     10.77 o 
  10   1   1      112.77      128.22     25.70 o 
  11   1   1       23.43       15.54     19.83 o 
  12   1   1       94.49      101.58     29.23 o 
  13   1   1       86.93       41.82     26.16 o 
 -13   2   1        2.60       -4.38     22.18 o 
 -12   2   1      220.70      264.85     37.05 o 
 -11   2   1       93.46       45.93     20.61 o 
 -10   2   1      173.25      193.97     16.92 o 
  -9   2   1        0.10      -10.30      6.87 o 
  -8   2   1       50.12       44.85      8.02 o 
  -7   2   1      146.30       96.80      8.80 o 
  -6   2   1       96.18       86.04      7.82 o 
  -5   2   1     1336.91     1305.80     20.99 o 
  -4   2   1       10.36       21.49      4.73 o 
  -3   2   1     4638.53     4394.25     45.16 o 
  -1   2   1     2712.88     2520.49     36.70 o 
   0   2   1     5188.33     5122.43     86.57 o 
   1   2   1      139.06      107.99      4.50 o 
   2   2   1      507.46      436.47      8.90 o 
   3   2   1      863.46     1015.30     14.92 o 
   4   2   1     2972.96     2819.95     34.84 o 
   5   2   1      146.00      114.31      7.84 o 
   6   2   1     1319.38     1379.81     23.95 o 
   7   2   1       29.15       38.17      7.28 o 
   8   2   1      258.41      269.90     14.63 o 
   9   2   1      393.49      377.88     18.22 o 
  10   2   1      429.90      494.96     57.96 o 
  11   2   1        1.17       -8.75     18.68 o 
  12   2   1       47.93       41.46     22.32 o 
  13   2   1        0.02       -4.96     22.71 o 
 -13   3   1      229.50      197.21     36.62 o 
 -12   3   1        7.48      -21.36     18.08 o 
 -11   3   1      105.13      129.46     30.20 o 
 -10   3   1       73.16       83.41     17.48 o 
  -9   3   1      227.77      221.50     14.57 o 
  -8   3   1       31.88       33.92      8.31 o 
  -7   3   1       21.38       24.13      7.16 o 
  -6   3   1      152.89      133.98      9.14 o 
  -5   3   1     1250.77     1222.74     20.28 o 
  -4   3   1     1230.71     1285.24     19.14 o 
  -3   3   1     1414.00     1286.09     17.49 o 
  -2   3   1       51.80       36.24      3.22 o 
  -1   3   1     9268.26     8970.67    136.97 o 
   0   3   1     4443.67     4201.15     66.40 o 
   1   3   1      585.56      517.76      9.03 o 
   2   3   1      212.09      250.60      8.68 o 
   3   3   1     1898.92     1714.85     22.23 o 
   4   3   1     2316.38     2282.15     29.48 o 
   5   3   1        2.26        3.19      5.47 o 
   6   3   1     3181.72     3217.29     42.12 o 
   7   3   1      740.35      722.33     19.51 o 
   8   3   1      145.43      127.50     11.69 o 
   9   3   1      312.28      292.72     17.50 o 
  10   3   1       30.74       68.55     18.99 o 
  11   3   1        1.06       -3.24     21.40 o 
  12   3   1       91.72       85.72     41.73 o 
  13   3   1       17.28       21.62     25.49 o 
 -13   4   1        0.28       21.25     24.31 o 
 -12   4   1        5.37        2.37     19.66 o 
 -11   4   1      124.97      123.66     27.51 o 
 -10   4   1       44.21       20.95     14.76 o 
  -9   4   1     2168.25     2165.38     43.24 o 
  -8   4   1      706.22      709.72     30.25 o 
  -7   4   1       26.17       24.58      8.40 o 
  -6   4   1      626.57      656.56     17.19 o 
  -5   4   1      125.17      144.76      8.50 o 
  -4   4   1      611.85      525.53     12.56 o 
  -3   4   1      170.65      206.70      7.02 o 
  -2   4   1      713.75      709.33     14.93 o 
  -1   4   1      329.01      318.78     22.52 o 
   0   4   1     4253.09     4397.58     80.45 o 
   1   4   1     4051.46     4223.39     68.29 o 
   2   4   1      807.55      853.45     13.67 o 
   3   4   1      202.49      200.03     10.36 o 
   4   4   1      949.08      972.39     17.73 o 
   5   4   1       85.01       85.63      7.53 o 
   6   4   1      211.10      202.17     11.28 o 
   7   4   1        9.94       23.30      8.62 o 
   8   4   1      264.62      254.93     20.23 o 
   9   4   1        5.16       -4.17     11.72 o 
  10   4   1      101.97       76.73     19.85 o 
  11   4   1      161.13      157.84     30.98 o 
  12   4   1       37.66       38.32     24.05 o 
 -12   5   1       16.32        9.22     49.46 o 
 -11   5   1        3.45      -18.36     16.59 o 
 -10   5   1       82.36       86.50     18.12 o 
  -9   5   1      319.37      342.79     23.00 o 
  -8   5   1        8.32       -2.99      9.99 o 
  -7   5   1       19.80        2.08      9.15 o 
  -6   5   1       26.56       26.07      7.68 o 
  -5   5   1      247.22      261.89     12.12 o 
  -4   5   1     1127.56     1084.74     19.15 o 
  -3   5   1       79.67       86.47      6.34 o 
  -2   5   1        9.78       12.28      4.53 o 
  -1   5   1      440.64      539.36     21.20 o 
   0   5   1      192.01      245.12     14.23 o 
   1   5   1      936.96      902.48     24.60 o 
   2   5   1     1045.76     1139.60     23.75 o 
   3   5   1       54.81       64.42      7.96 o 
   4   5   1       95.24      117.13      7.72 o 
   5   5   1       51.84       66.70      8.36 o 
   6   5   1       37.74       35.18      8.78 o 
   7   5   1      159.46      146.16     13.16 o 
   8   5   1      160.37      155.43     15.93 o 
   9   5   1        1.56      -11.95     11.59 o 
  10   5   1       62.28       78.49     21.02 o 
  11   5   1       42.50       41.95     22.89 o 
  12   5   1       34.00        4.73     21.44 o 
 -12   6   1       53.75       38.90     23.03 o 
 -11   6   1        5.31       17.12     18.95 o 
 -10   6   1      132.81       84.96     18.44 o 
  -9   6   1      935.98      917.90     31.98 o 
  -8   6   1      534.22      506.58     25.45 o 
  -7   6   1        9.42       -1.70      9.13 o 
  -6   6   1      188.21      157.01     12.54 o 
  -5   6   1       63.49       63.05      7.68 o 
  -4   6   1     1080.42     1108.72     21.19 o 
  -3   6   1     2612.73     2650.18     43.92 o 
  -2   6   1      465.98      530.56     15.08 o 
  -1   6   1      230.86      211.41     12.62 o 
   0   6   1      130.15      117.66     10.28 o 
   1   6   1     1615.30     1666.34     35.92 o 
   2   6   1       40.75       46.42      5.81 o 
   3   6   1        1.59        0.56      3.98 o 
   4   6   1        0.16        5.99      5.30 o 
   5   6   1       51.85       63.51      8.01 o 
   6   6   1       71.92      112.96     11.62 o 
   7   6   1      621.26      698.14     25.72 o 
   8   6   1        0.15      -12.42     13.05 o 
   9   6   1       14.04        6.59     12.37 o 
  10   6   1      361.03      317.97     31.86 o 
  11   6   1       39.39       15.43     20.58 o 
  12   6   1        2.69       15.81     32.32 o 
 -11   7   1       18.66      -10.05     23.50 o 
 -10   7   1        0.17        8.38     17.00 o 
  -9   7   1      180.17      193.62     20.13 o 
  -8   7   1        6.47       -3.11      9.94 o 
  -7   7   1       89.26       84.04     12.23 o 
  -6   7   1      123.46      144.96     12.45 o 
  -5   7   1      210.56      224.56     11.59 o 
  -4   7   1      134.22      155.86     10.02 o 
  -3   7   1      317.53      281.23     12.54 o 
  -2   7   1       19.78       31.76      6.37 o 
  -1   7   1      547.95      541.59     20.30 o 
   0   7   1       12.22       40.80      8.46 o 
   1   7   1      458.01      557.94     23.94 o 
   2   7   1      182.06      175.88      9.91 o 
   3   7   1      181.06      182.81      9.65 o 
   4   7   1        1.12       -6.75      4.94 o 
   5   7   1        0.38       -6.79      7.44 o 
   6   7   1        4.61        3.75      9.59 o 
   7   7   1      469.57      480.17     29.79 o 
   8   7   1      197.30      219.15     17.51 o 
   9   7   1       23.38       19.20     15.34 o 
  10   7   1        5.34      -17.74     18.09 o 
  11   7   1        9.78       -9.09     23.58 o 
 -11   8   1        3.49       23.15     25.57 o 
 -10   8   1       26.27       24.03     19.18 o 
  -9   8   1       38.71       36.78     15.18 o 
  -8   8   1       33.84       42.16     13.30 o 
  -7   8   1      124.04      112.66     14.79 o 
  -6   8   1      220.31      266.24     16.93 o 
  -5   8   1      228.75      303.17     16.44 o 
  -4   8   1        0.55       -3.68      8.15 o 
  -3   8   1      632.85      634.12     24.14 o 
  -2   8   1      714.17      638.28     23.16 o 
  -1   8   1      135.22      186.34     10.99 o 
   0   8   1       38.33       46.73      9.33 o 
   1   8   1       62.41       95.47     13.48 o 
   2   8   1      316.00      411.03     18.70 o 
   3   8   1       41.70       77.77      8.77 o 
   4   8   1       42.74       42.62      9.33 o 
   5   8   1        0.12       -2.20      8.72 o 
   6   8   1      109.71      113.47     14.07 o 
   7   8   1        1.98       18.58     11.56 o 
   8   8   1        4.77        5.59     11.67 o 
   9   8   1       10.12       26.34     17.67 o 
  10   8   1       24.82       55.80     24.79 o 
 -10   9   1       28.92      -16.48     33.72 o 
  -9   9   1        0.41       -3.10     15.06 o 
  -8   9   1        3.83        1.82     11.60 o 
  -7   9   1      155.98      149.92     15.51 o 
  -6   9   1       74.19       78.21     11.72 o 
  -5   9   1       60.61       59.79      9.68 o 
  -4   9   1       23.51       13.89     10.16 o 
  -3   9   1        0.01       -1.82     14.41 o 
  -2   9   1      257.74      206.95     14.20 o 
  -1   9   1       18.40       20.15      7.92 o 
   0   9   1      164.77      190.03     23.04 o 
   1   9   1        2.94       -4.58     16.35 o 
   2   9   1      578.44      629.70     23.01 o 
   3   9   1       56.93       63.07     11.00 o 
   4   9   1       28.82        5.46      8.05 o 
   5   9   1       56.60       70.29     11.14 o 
   6   9   1      131.00       95.42     13.43 o 
   7   9   1        5.26       12.09     10.78 o 
   8   9   1       25.70       28.02     14.35 o 
   9   9   1       10.98      -10.23     14.72 o 
  -8  10   1        3.91       -6.99     11.83 o 
  -7  10   1       41.81       37.31     11.57 o 
  -6  10   1       46.51       42.45     14.58 o 
  -5  10   1        0.51       -3.99     10.91 o 
  -4  10   1       93.10       70.65     13.45 o 
  -3  10   1       15.19       -5.50     10.13 o 
  -2  10   1       92.32      106.10     12.07 o 
  -1  10   1        7.92       24.81      8.24 o 
   0  10   1      288.43      235.41     26.92 o 
   1  10   1       98.02      137.67     24.20 o 
   2  10   1      329.07      368.34     40.06 o 
   3  10   1       55.56       47.02     10.13 o 
   4  10   1       68.03       73.10     12.37 o 
   5  10   1       77.42       74.06     10.94 o 
   6  10   1       23.25       41.96     11.48 o 
   7  10   1       10.21       -6.86     10.94 o 
   8  10   1       10.72       26.94     14.70 o 
  -7  11   1       43.58       22.59     15.06 o 
  -6  11   1        0.35        1.97     13.81 o 
  -5  11   1      264.09      245.28     18.97 o 
  -4  11   1       22.11       29.27     11.27 o 
  -3  11   1        1.10        2.32      8.88 o 
  -2  11   1       69.03       70.12     11.24 o 
  -1  11   1        1.78        2.50     12.40 o 
   0  11   1       19.00       29.01     17.55 o 
   1  11   1       30.98       36.98     19.22 o 
   2  11   1        2.65       -5.68      8.49 o 
   3  11   1        2.74        6.59     10.20 o 
   4  11   1       26.69       30.50     12.89 o 
   5  11   1        0.38       -6.53     11.44 o 
   6  11   1       10.55       11.45     13.13 o 
  -5  12   1        0.28      -16.72     11.15 o 
  -4  12   1       41.61       40.86     11.92 o 
  -3  12   1       12.10        8.54      9.76 o 
  -2  12   1       39.36       30.51     12.56 o 
  -1  12   1       24.82       32.12     11.99 o 
   0  12   1       16.61       22.49     19.00 o 
   1  12   1        2.86       13.03     19.14 o 
   2  12   1        8.68       -0.72      9.15 o 
   3  12   1        1.90       -4.72     10.17 o 
   4  12   1        0.82        1.67     21.77 o 
 -14   0   2        5.04       -1.49     30.60 o 
 -13   0   2        3.39      -11.53     28.70 o 
 -12   0   2       52.09       13.72     29.95 o 
 -11   0   2      156.90       97.47     36.33 o 
 -10   0   2      144.39      143.38     18.02 o 
  -9   0   2      208.09      207.67     18.58 o 
  -8   0   2      178.07      201.94     16.60 o 
  -7   0   2      759.46      829.02     26.76 o 
  -6   0   2     3239.08     3727.95     65.64 o 
  -5   0   2      639.55      540.50     19.27 o 
  -4   0   2     4924.99     4468.88     70.52 o 
  -3   0   2      483.83      477.80     30.52 o 
   2   0   2    62129.11    55965.73   1715.58 o 
   3   0   2     1306.05     1220.60     29.29 o 
   4   0   2       39.65       43.81      8.70 o 
   5   0   2     1552.65     1513.23     46.45 o 
   6   0   2      603.46      577.04     24.78 o 
   7   0   2       12.92       -7.93      9.18 o 
   8   0   2      180.68      207.00     18.25 o 
   9   0   2      321.61      361.74     24.02 o 
  10   0   2       90.76       67.35     34.24 o 
  11   0   2      285.53      294.70     52.86 o 
  12   0   2      314.16      335.15     60.34 o 
  13   0   2       26.77       19.36     31.22 o 
 -14   1   2        0.02       -2.62     22.73 o 
 -13   1   2        5.64      -14.90     30.34 o 
 -12   1   2       20.53        1.95     19.35 o 
 -11   1   2      402.46      369.46     39.60 o 
 -10   1   2      495.17      517.50     22.66 o 
  -9   1   2        5.20       12.15      8.32 o 
  -8   1   2      110.24      103.56      9.23 o 
  -7   1   2      308.17      310.97     21.24 o 
  -6   1   2      624.55      677.85     17.96 o 
  -5   1   2       28.30       36.68      5.50 o 
  -4   1   2      518.05      425.82     13.86 o 
  -3   1   2     6023.00     5599.41     59.06 o 
  -2   1   2      502.38      346.24      7.66 o 
  -1   1   2     2056.09     1827.63     25.52 o 
   0   1   2      395.77      430.29     11.95 o 
   1   1   2     1087.92     1039.32     16.07 o 
   2   1   2     2191.11     2296.01     36.77 o 
   3   1   2     4003.22     3818.22     45.60 o 
   4   1   2     2001.55     2061.19     29.49 o 
   5   1   2     1549.18     1646.72     25.61 o 
   6   1   2      126.68      189.63     10.42 o 
   7   1   2       80.37       62.32      8.44 o 
   8   1   2        4.34       10.08      6.48 o 
   9   1   2      383.49      384.33     18.61 o 
  10   1   2       33.85       19.77     21.60 o 
  11   1   2        0.56       -2.93     18.89 o 
  12   1   2        1.02      -11.00     19.19 o 
  13   1   2        0.75        7.80     22.10 o 
 -14   2   2        6.07       -5.81     23.72 o 
 -13   2   2       22.67        7.82     20.46 o 
 -12   2   2      145.42      106.00     31.71 o 
 -11   2   2      206.19      202.30     32.11 o 
 -10   2   2       34.70       20.44     10.71 o 
  -9   2   2       81.23       99.22     11.37 o 
  -8   2   2      265.86      267.51     13.42 o 
  -7   2   2     1267.19     1282.12     24.53 o 
  -6   2   2        4.08        5.75      5.62 o 
  -5   2   2       10.82       16.19      5.23 o 
  -4   2   2     3207.70     3181.70     37.44 o 
  -3   2   2     3676.92     3874.94     42.31 o 
  -2   2   2     7655.93     7366.29     77.87 o 
  -1   2   2      397.36      341.71      7.79 o 
   0   2   2      330.41      374.65      7.47 o 
   1   2   2      643.05      546.43      9.48 o 
   2   2   2      469.95      399.78     10.81 o 
   3   2   2      592.30      598.86     12.80 o 
   4   2   2      694.66      756.53     14.93 o 
   5   2   2     5776.11     5966.50     67.44 o 
   6   2   2       18.31       13.92      6.28 o 
   7   2   2      224.28      235.14     13.14 o 
   8   2   2      215.15      215.76     13.84 o 
   9   2   2      397.90      396.37     20.20 o 
  10   2   2       46.47       72.16     22.38 o 
  11   2   2       11.65       38.83     22.44 o 
  12   2   2        8.57       -5.61     19.50 o 
  13   2   2        4.41       16.84     24.89 o 
 -13   3   2       45.69       15.20     42.43 o 
 -12   3   2       44.76       97.67     32.41 o 
 -11   3   2        5.02      -23.34     16.56 o 
 -10   3   2      361.56      307.39     23.64 o 
  -9   3   2       30.70       36.43      9.53 o 
  -8   3   2        9.70        3.59      7.28 o 
  -7   3   2      105.31      120.25      9.24 o 
  -6   3   2      628.37      543.97     15.93 o 
  -5   3   2       22.53       42.68      6.83 o 
  -4   3   2      975.92     1126.23     18.46 o 
  -3   3   2        4.21        4.45      3.59 o 
  -2   3   2     8160.77     7938.38     94.62 o 
  -1   3   2      544.83      583.20     11.32 o 
   0   3   2     4789.97     4710.27     66.86 o 
   1   3   2     4147.94     4071.89     50.69 o 
   2   3   2      602.58      707.78     11.32 o 
   3   3   2        1.87        0.45      3.77 o 
   4   3   2     1707.82     1735.70     26.18 o 
   5   3   2        8.93       10.07      5.62 o 
   6   3   2      268.90      248.83     14.13 o 
   7   3   2      308.23      299.79     20.42 o 
   8   3   2       73.27       71.54     10.63 o 
   9   3   2        3.82        2.51     10.08 o 
  10   3   2      233.72      223.50     27.38 o 
  11   3   2        4.78       39.67     31.23 o 
  12   3   2        4.36      -28.30     18.87 o 
 -13   4   2       63.74        0.71     21.72 o 
 -12   4   2        6.29       -5.00     19.26 o 
 -11   4   2       75.68       69.50     41.77 o 
 -10   4   2      407.74      446.79     31.97 o 
  -9   4   2      114.01      106.45     12.93 o 
  -8   4   2      384.88      399.80     17.65 o 
  -7   4   2       51.93       51.55      8.79 o 
  -6   4   2      885.71      888.58     20.38 o 
  -5   4   2      398.79      440.39     13.02 o 
  -4   4   2      147.24      203.10      8.28 o 
  -3   4   2       26.88       25.10      5.76 o 
  -2   4   2      146.97      113.43      5.84 o 
  -1   4   2      710.61      762.65     24.93 o 
   0   4   2     1187.52     1219.63     34.07 o 
   1   4   2       34.94       35.25      4.08 o 
   2   4   2        7.08       -0.16      2.35 o 
   3   4   2     2013.07     2203.31     29.07 o 
   4   4   2        1.49        3.39      5.06 o 
   5   4   2      272.45      300.99     12.13 o 
   6   4   2        6.95        5.47      6.77 o 
   7   4   2      335.27      353.79     16.61 o 
   8   4   2     2199.35     2265.56     45.15 o 
   9   4   2       32.43       39.21     13.72 o 
  10   4   2      106.26       84.07     20.68 o 
  11   4   2        1.48        1.29     20.62 o 
  12   4   2        0.29       13.56     23.01 o 
 -13   5   2       54.20       40.96     24.14 o 
 -12   5   2       10.82        4.24     20.52 o 
 -11   5   2        3.70      -23.44     15.63 o 
 -10   5   2      304.55      331.99     26.83 o 
  -9   5   2      946.89     1053.06     49.95 o 
  -8   5   2       23.45       36.50     11.45 o 
  -7   5   2      104.53      103.62     12.14 o 
  -6   5   2       56.87       42.19      9.60 o 
  -5   5   2      411.85      352.53     15.00 o 
  -4   5   2      961.26      918.28     19.14 o 
  -3   5   2    10525.32    10612.54    137.32 o 
  -2   5   2      179.64      279.60      8.85 o 
  -1   5   2      426.48      348.43     16.82 o 
   0   5   2      146.48      196.29     12.69 o 
   1   5   2     1847.38     1957.98     36.10 o 
   2   5   2      629.95      676.98     11.20 o 
   3   5   2        0.03        0.49      4.14 o 
   4   5   2      327.93      359.08     12.20 o 
   5   5   2     1263.96     1340.95     27.28 o 
   6   5   2      100.33      118.13     11.34 o 
   7   5   2     1725.52     1663.33     35.44 o 
   8   5   2     1116.05     1087.53     30.62 o 
   9   5   2       50.11       25.62     14.75 o 
  10   5   2     1676.50     1747.92     79.10 o 
  11   5   2        4.30        2.51     31.87 o 
  12   5   2       23.40       16.85     23.73 o 
 -12   6   2        4.89        6.05     26.74 o 
 -11   6   2       68.55       40.04     22.02 o 
 -10   6   2        0.56        4.07     13.29 o 
  -9   6   2       97.10       66.09     13.60 o 
  -8   6   2        6.80        2.09     10.68 o 
  -7   6   2       99.35       96.77     12.33 o 
  -6   6   2        3.87        5.45      7.67 o 
  -5   6   2       81.93       58.79      7.68 o 
  -4   6   2      121.35      145.97      8.70 o 
  -3   6   2      771.82      750.85     25.36 o 
  -2   6   2      718.42      736.15     19.75 o 
  -1   6   2        3.66        7.18      7.46 o 
   0   6   2        1.08        3.98     12.16 o 
   1   6   2      353.24      349.49     15.20 o 
   2   6   2       92.85      125.62      7.11 o 
   3   6   2       10.35        9.51      4.50 o 
   4   6   2        3.79        0.77      5.59 o 
   5   6   2        3.36        5.26      6.58 o 
   6   6   2      137.29      156.93     13.40 o 
   7   6   2      148.03      173.71     15.46 o 
   8   6   2      309.65      320.06     25.07 o 
   9   6   2       58.40       66.74     15.39 o 
  10   6   2        7.93       18.50     17.47 o 
  11   6   2        0.05        8.22     20.18 o 
 -11   7   2       24.88       17.55     27.09 o 
 -10   7   2       14.41       26.85     15.46 o 
  -9   7   2      268.91      263.51     21.77 o 
  -8   7   2      163.82      159.95     14.97 o 
  -7   7   2      168.51      166.55     14.48 o 
  -6   7   2       85.88       94.43     11.11 o 
  -5   7   2       17.27       25.66      6.83 o 
  -4   7   2       43.63       56.13      7.59 o 
  -3   7   2       37.71       66.39      8.76 o 
  -2   7   2       32.87       50.68      6.84 o 
  -1   7   2       32.75       40.30      9.06 o 
   0   7   2        0.34       15.33     13.67 o 
   1   7   2        8.70       -2.29      6.64 o 
   2   7   2        0.85       -1.52      6.38 o 
   3   7   2      231.92      292.02     12.19 o 
   4   7   2      341.70      396.14     13.22 o 
   5   7   2       73.47       72.82     10.62 o 
   6   7   2       81.43       82.96     11.69 o 
   7   7   2      158.74      171.05     21.22 o 
   8   7   2      167.00      133.76     18.56 o 
   9   7   2       69.65       89.59     19.11 o 
  10   7   2       29.04       11.11     21.93 o 
  11   7   2        4.08      -23.02     24.10 o 
 -11   8   2        1.81      -21.70     21.27 o 
 -10   8   2        0.23       -9.32     15.62 o 
  -9   8   2       22.12       34.95     15.51 o 
  -8   8   2      154.32      144.31     16.33 o 
  -7   8   2        5.49       16.36     10.71 o 
  -6   8   2      291.70      267.56     17.06 o 
  -5   8   2      730.62      683.49     21.78 o 
  -4   8   2       98.33       81.95      7.01 o 
  -3   8   2        2.17      -10.60      7.07 o 
  -2   8   2      622.33      610.47     17.48 o 
  -1   8   2        0.26      -10.85      7.23 o 
   0   8   2       94.32      148.66     21.35 o 
   1   8   2      109.05       94.05     21.01 o 
   2   8   2      224.53      255.07     10.81 o 
   3   8   2      105.02      115.61     11.98 o 
   4   8   2      189.34      205.67     14.87 o 
   5   8   2        0.07        8.88      9.59 o 
   6   8   2       12.38       17.21     10.37 o 
   7   8   2       10.54       10.45     11.45 o 
   8   8   2       40.52       19.92     14.21 o 
   9   8   2       56.80       79.88     21.43 o 
  10   8   2       15.78       21.69     21.71 o 
 -10   9   2       16.09       44.25     18.91 o 
  -9   9   2        6.71       12.25     15.94 o 
  -8   9   2       17.08        1.51     10.95 o 
  -7   9   2      336.53      315.94     23.48 o 
  -6   9   2      135.35      133.36     13.05 o 
  -5   9   2        2.92       -0.37      9.57 o 
  -4   9   2       59.12       82.17     12.36 o 
  -3   9   2        0.85       -4.84      9.58 o 
  -2   9   2       51.23       41.93      9.32 o 
  -1   9   2      235.53      222.11     25.99 o 
   0   9   2      324.38      381.66     33.57 o 
   1   9   2      270.82      305.26     32.71 o 
   2   9   2      210.09      207.49     21.31 o 
   3   9   2       57.96       52.28      8.45 o 
   4   9   2       31.34       29.66      9.14 o 
   5   9   2      636.23      556.20     22.45 o 
   6   9   2      477.91      519.95     25.50 o 
   7   9   2        9.57       25.86     12.59 o 
   8   9   2        0.06      -18.52     12.34 o 
   9   9   2       41.79       39.94     31.44 o 
  -8  10   2       89.99      122.40     15.70 o 
  -7  10   2        1.84       -9.24      9.71 o 
  -6  10   2       19.32        6.55     12.42 o 
  -5  10   2        7.73       -5.90     10.77 o 
  -4  10   2       29.75       35.91     12.74 o 
  -3  10   2       14.55       18.52     10.56 o 
  -2  10   2       51.04       53.14     13.17 o 
  -1  10   2       22.96       34.56     18.11 o 
   0  10   2      369.77      423.18     37.09 o 
   1  10   2       60.63       13.07     19.28 o 
   2  10   2      543.98      510.47     19.92 o 
   3  10   2        0.99        4.25     10.17 o 
   4  10   2        0.00        5.59      7.90 o 
   5  10   2       66.73       62.29     11.66 o 
   6  10   2       19.51       29.16     11.46 o 
   7  10   2        2.45        6.28     12.12 o 
   8  10   2        4.39       30.00     14.67 o 
  -7  11   2        0.00        1.43     13.75 o 
  -6  11   2       38.39       96.63     24.31 o 
  -5  11   2        1.35        9.56     11.80 o 
  -4  11   2        2.16        1.12     10.12 o 
  -3  11   2        4.90       17.93     10.85 o 
  -2  11   2        0.04      -12.08      8.06 o 
  -1  11   2        0.45      -10.10     16.14 o 
   0  11   2      232.41      269.09     31.31 o 
   1  11   2      114.13       96.82     24.70 o 
   2  11   2        7.07       16.12      8.71 o 
   3  11   2        7.68       -2.48     10.16 o 
   4  11   2        0.11       10.17     11.71 o 
   5  11   2        0.00      -17.47     11.65 o 
   6  11   2        3.35       11.80     13.22 o 
  -5  12   2        0.20        3.40     11.76 o 
  -4  12   2        0.00      -11.76     10.77 o 
  -3  12   2       35.77       77.13     30.88 o 
  -2  12   2       36.28       33.56     13.04 o 
  -1  12   2       34.13       35.39     20.45 o 
   0  12   2        0.26       -0.65     19.01 o 
   1  12   2        0.36        1.47     21.26 o 
   2  12   2        0.01       21.28     22.63 o 
   3  12   2       91.13       75.39     16.28 o 
   4  12   2       92.68       88.84     15.35 o 
 -14   1   3        8.56       31.53     24.83 o 
 -13   1   3        0.41      -26.02     18.32 o 
 -12   1   3      817.10      753.25     57.43 o 
 -11   1   3       26.67       34.60     20.21 o 
 -10   1   3      369.55      405.76     22.06 o 
  -9   1   3      303.69      275.67     14.31 o 
  -8   1   3        2.16        1.17      7.33 o 
  -7   1   3        1.65        4.27      4.31 o 
  -6   1   3       63.09       23.91      6.10 o 
  -5   1   3        2.95        8.36      4.69 o 
  -4   1   3     1270.22     1175.37     18.72 o 
  -3   1   3     5426.70     5321.17     56.54 o 
  -2   1   3    17802.85    17181.61    167.65 o 
  -1   1   3     2755.41     2808.68     33.46 o 
   0   1   3     6499.88     6195.91     88.24 o 
   1   1   3     2131.76     2113.73     27.77 o 
   2   1   3     6153.49     5804.47     68.64 o 
   3   1   3       17.23       -1.02      3.40 o 
   4   1   3     5089.81     5303.93     63.15 o 
   5   1   3        0.34       17.65      6.10 o 
   6   1   3      522.05      568.90     16.82 o 
   7   1   3      269.50      267.57     13.37 o 
   8   1   3      243.57      231.93     14.27 o 
   9   1   3      172.60      148.60     18.70 o 
  10   1   3      384.84      370.92    101.30 o 
  11   1   3      333.06      289.07     53.35 o 
  12   1   3        1.44      -22.31     27.71 o 
  13   1   3        1.43      -20.24     22.51 o 
 -14   2   3       21.42       63.53     34.41 o 
 -13   2   3       38.42       53.97     23.92 o 
 -12   2   3       19.71       16.69     20.32 o 
 -11   2   3      107.88       86.99     23.59 o 
 -10   2   3        0.30       -8.10      8.58 o 
  -9   2   3        0.14       -5.02      7.44 o 
  -8   2   3       36.67       67.79      8.76 o 
  -7   2   3      105.46      109.62      8.89 o 
  -6   2   3      262.07      275.55     11.26 o 
  -5   2   3     1087.85     1166.45     21.12 o 
  -4   2   3     1810.36     1857.87     26.08 o 
  -3   2   3     2362.95     2278.67     28.82 o 
  -2   2   3     2873.94     2698.93     29.84 o 
  -1   2   3     9151.67     9144.94     81.91 o 
   0   2   3    21830.99    21314.90    305.52 o 
   1   2   3      410.03      287.56      8.16 o 
   2   2   3        3.25       10.89      4.13 o 
   3   2   3      528.45      519.65     12.49 o 
   4   2   3       32.33       57.81      6.77 o 
   5   2   3       24.22       28.59      6.37 o 
   6   2   3      149.74      173.53     11.09 o 
   7   2   3       41.83       50.53      8.09 o 
   8   2   3      288.13      338.51     15.95 o 
   9   2   3      349.49      413.87     24.29 o 
  10   2   3      102.35      120.97     27.63 o 
  11   2   3        4.72      -13.25     22.35 o 
  12   2   3       27.56        9.55     39.09 o 
 -13   3   3       19.97        7.75     22.19 o 
 -12   3   3       65.76       71.13     33.38 o 
 -11   3   3      194.96      177.97     52.78 o 
 -10   3   3       82.20       44.28     13.80 o 
  -9   3   3      108.60      119.38     11.93 o 
  -8   3   3       93.18       88.34      9.55 o 
  -7   3   3      295.46      259.97     12.00 o 
  -6   3   3     2594.18     2423.52     33.45 o 
  -5   3   3     2033.64     1874.53     29.10 o 
  -4   3   3      699.37      928.39     17.34 o 
  -3   3   3     2105.69     2132.61     26.96 o 
  -2   3   3      434.09      311.49      6.97 o 
  -1   3   3       44.40       60.14      5.03 o 
   0   3   3     1679.12     1740.46     21.83 o 
   1   3   3       90.21      101.75      6.36 o 
   2   3   3      258.92      271.46      9.64 o 
   3   3   3     2516.02     2492.03     31.66 o 
   4   3   3     1641.28     1728.26     26.67 o 
   5   3   3      630.11      610.98     16.59 o 
   6   3   3      342.77      375.33     15.05 o 
   7   3   3     2461.99     2436.32     39.64 o 
   8   3   3      777.36      719.29     31.86 o 
   9   3   3       33.06       34.43     14.03 o 
  10   3   3       31.12       12.68     19.19 o 
  11   3   3       76.47      109.53     28.62 o 
  12   3   3        1.70        8.67     21.58 o 
 -13   4   3        0.23        1.13     20.22 o 
 -12   4   3        4.82       -4.69     19.79 o 
 -11   4   3       31.31       12.37     33.55 o 
 -10   4   3      137.59      137.37     18.10 o 
  -9   4   3      177.86      176.89     14.36 o 
  -8   4   3        2.05        2.82      8.68 o 
  -7   4   3      252.15      274.46     14.77 o 
  -6   4   3      498.32      538.27     15.42 o 
  -5   4   3        0.95       -5.49      5.46 o 
  -4   4   3      636.74      654.17     15.26 o 
  -3   4   3       35.69       36.98      4.74 o 
  -2   4   3     3444.98     3637.72     49.82 o 
  -1   4   3      212.66      246.63      8.97 o 
   0   4   3       50.39       58.67      4.94 o 
   1   4   3      309.84      347.18      8.39 o 
   2   4   3     1629.74     1672.57     35.41 o 
   3   4   3     5154.41     5361.21     58.26 o 
   4   4   3       75.10       51.14      6.57 o 
   5   4   3       58.77       83.74      8.26 o 
   6   4   3      255.85      284.64     17.56 o 
   7   4   3       39.09       22.15      9.99 o 
   8   4   3       19.69       23.22     11.20 o 
   9   4   3        1.07        2.79     12.18 o 
  10   4   3       49.27       75.56     25.00 o 
  11   4   3      131.88      105.47     27.13 o 
  12   4   3        8.23        1.05     22.88 o 
 -13   5   3        1.43       -0.05     21.06 o 
 -12   5   3       20.19       -7.53     19.41 o 
 -11   5   3       67.25       63.52     22.52 o 
 -10   5   3      143.06      153.24     20.20 o 
  -9   5   3       33.88       30.64     12.55 o 
  -8   5   3      191.69      195.35     16.37 o 
  -7   5   3       35.86       35.00      9.95 o 
  -6   5   3       12.13       -0.06      7.15 o 
  -5   5   3       38.94       28.29      7.40 o 
  -4   5   3     1428.77     1489.83     25.69 o 
  -3   5   3        0.14       -6.88      4.58 o 
  -2   5   3       90.95       95.48      8.90 o 
  -1   5   3        8.51       11.22      8.16 o 
   0   5   3       50.83       54.76     15.00 o 
   1   5   3     1344.98     1469.26     25.58 o 
   2   5   3      103.63      114.58      6.06 o 
   3   5   3       35.06       38.68      5.69 o 
   4   5   3       80.41       98.95      7.95 o 
   5   5   3        0.21       -2.69      7.18 o 
   6   5   3       76.53       77.95     11.22 o 
   7   5   3      184.14      197.33     15.04 o 
   8   5   3       30.56       41.66     12.45 o 
   9   5   3        1.67      -11.07     12.30 o 
  10   5   3       22.33        8.77     17.19 o 
  11   5   3      221.92      224.91     36.20 o 
  12   5   3        2.65       -6.43     37.74 o 
 -12   6   3       15.52       -1.40     34.61 o 
 -11   6   3        1.07        1.95     17.78 o 
 -10   6   3       21.33        6.29     16.82 o 
  -9   6   3       17.29        1.45     10.66 o 
  -8   6   3       73.71       77.41     12.92 o 
  -7   6   3        0.90       -3.20      8.31 o 
  -6   6   3        0.21        5.99      8.32 o 
  -5   6   3       33.10       28.19      7.63 o 
  -4   6   3        1.93       -3.05      5.39 o 
  -3   6   3        0.45       -4.94      3.69 o 
  -2   6   3     1269.98     1305.49     26.99 o 
  -1   6   3      248.35      246.63     17.36 o 
   0   6   3      366.16      341.62     37.44 o 
   1   6   3       17.38       34.77      8.13 o 
   2   6   3        4.94       -2.93      5.19 o 
   3   6   3     1224.48     1066.79     23.41 o 
   4   6   3        2.05        6.73      5.92 o 
   5   6   3       24.98        8.91      7.28 o 
   6   6   3      282.17      275.27     17.11 o 
   7   6   3      136.48      108.03     16.34 o 
   8   6   3        1.49        3.74     10.68 o 
   9   6   3      213.15      245.21     27.07 o 
  10   6   3       76.73       96.38     24.40 o 
  11   6   3       32.02       25.62     31.98 o 
 -12   7   3        6.81      -31.90     22.54 o 
 -11   7   3       18.98      -13.53     21.85 o 
 -10   7   3        2.04       26.54     14.43 o 
  -9   7   3       14.69        3.05     10.94 o 
  -8   7   3       15.47       16.10     10.32 o 
  -7   7   3       89.81       80.48     11.78 o 
  -6   7   3       98.45      122.89     11.87 o 
  -5   7   3       61.70       36.35      7.38 o 
  -4   7   3       25.89       13.32      5.06 o 
  -3   7   3       44.12       17.57      7.43 o 
  -2   7   3      636.11      740.60     18.81 o 
  -1   7   3        9.77        8.27      9.61 o 
   0   7   3       32.98       20.95     16.37 o 
   1   7   3       23.04       32.80      9.74 o 
   2   7   3      176.49      183.39      8.97 o 
   3   7   3       76.21       62.47      8.82 o 
   4   7   3        0.00        7.57      5.82 o 
   5   7   3       72.41       54.32     10.33 o 
   6   7   3      577.07      610.47     24.22 o 
   7   7   3       29.34        8.08     12.27 o 
   8   7   3        6.95       -9.98     13.31 o 
   9   7   3        0.02        8.60     20.29 o 
  10   7   3        8.48       45.48     23.82 o 
 -11   8   3        1.65      -15.34     22.79 o 
 -10   8   3       11.32       -3.69     16.12 o 
  -9   8   3        0.67        3.64     11.34 o 
  -8   8   3        0.04      -10.51     12.00 o 
  -7   8   3       11.36        7.22     10.18 o 
  -6   8   3       14.61       18.95      9.81 o 
  -5   8   3       14.15       -6.25      7.89 o 
  -4   8   3       74.97       76.61     11.15 o 
  -3   8   3        9.67       15.49      7.91 o 
  -2   8   3      107.29       77.94      8.13 o 
  -1   8   3      384.82      349.39     26.62 o 
   0   8   3      156.43      134.95     23.14 o 
   1   8   3        2.89        9.53     12.18 o 
   2   8   3        4.68       13.50      7.19 o 
   3   8   3        9.52       22.22     10.39 o 
   4   8   3      121.65      131.53     18.57 o 
   5   8   3       43.70       43.13     11.08 o 
   6   8   3       35.18       34.76     14.45 o 
   7   8   3       81.15       59.14     13.91 o 
   8   8   3       71.26       49.38     16.11 o 
   9   8   3       31.49       62.56     23.64 o 
  10   8   3        8.90       30.33     52.57 o 
 -10   9   3       12.70        1.39     16.38 o 
  -9   9   3       10.76       11.02     14.81 o 
  -8   9   3       14.02       36.29     12.60 o 
  -7   9   3       48.39       39.50     11.54 o 
  -6   9   3       93.91      104.00     15.15 o 
  -5   9   3        0.21        4.09     10.59 o 
  -4   9   3       34.74       30.98     11.88 o 
  -3   9   3       97.01       63.02     11.50 o 
  -2   9   3       10.34        9.78      8.01 o 
  -1   9   3      100.47      126.60     24.59 o 
   0   9   3       66.90      113.99     25.12 o 
   1   9   3       16.45      -20.95     18.68 o 
   2   9   3       93.76      115.92      9.41 o 
   3   9   3       46.07       32.76      9.31 o 
   4   9   3      127.55       94.81     12.63 o 
   5   9   3       15.96       38.14     10.96 o 
   6   9   3      101.80      117.43     14.85 o 
   7   9   3        1.89        8.04     12.91 o 
   8   9   3        0.01        4.95     15.06 o 
   9   9   3        1.25      -15.64     18.14 o 
  -9  10   3       10.10        9.09     14.22 o 
  -8  10   3        3.14       -2.11     10.59 o 
  -7  10   3       19.95       24.73     20.71 o 
  -6  10   3        9.12        8.16     12.34 o 
  -5  10   3        8.44        1.65     10.81 o 
  -4  10   3       41.27       37.80     11.08 o 
  -3  10   3       32.76       21.32     10.54 o 
  -2  10   3       44.07       33.98      9.14 o 
  -1  10   3        0.75      -11.00     17.64 o 
   0  10   3       47.28       48.46     21.19 o 
   1  10   3        8.37      -24.80     18.38 o 
   2  10   3        2.22       13.43      8.79 o 
   3  10   3       39.38       46.53      8.92 o 
   4  10   3        5.30        0.37      9.14 o 
   5  10   3       35.00       37.19     11.23 o 
   6  10   3        0.13       21.54     11.49 o 
   7  10   3       12.75       15.04     13.86 o 
  -7  11   3        1.34        4.58     13.87 o 
  -6  11   3        0.00       -7.22     12.19 o 
  -5  11   3        8.15        2.68     11.33 o 
  -4  11   3       28.87       35.80     11.25 o 
  -3  11   3        0.62        2.05     10.50 o 
  -2  11   3       72.40       70.01     10.71 o 
  -1  11   3       43.64       30.86     21.34 o 
   0  11   3       54.62       78.10     24.41 o 
   1  11   3       16.32        7.29     22.10 o 
   2  11   3        7.27      -15.37     17.45 o 
   3  11   3       52.21       61.84     12.87 o 
   4  11   3      108.14       81.85     15.21 o 
   5  11   3        1.16        4.64     14.46 o 
   6  11   3       12.20       24.44     21.25 o 
  -5  12   3       72.74       95.29     15.03 o 
  -4  12   3        7.42       -3.99     14.90 o 
  -3  12   3        0.13        4.83     10.42 o 
  -2  12   3       18.94       42.87     18.20 o 
  -1  12   3        6.01      -16.88     19.55 o 
   0  12   3       58.91       62.54     24.98 o 
   1  12   3        3.69       11.63     23.65 o 
   2  12   3        0.10       26.02     24.74 o 
   3  12   3        0.44       -6.64     10.23 o 
 -14   0   4       30.18       55.28     38.17 o 
 -13   0   4        0.02      -14.31     27.70 o 
 -12   0   4      311.43      292.77     55.99 o 
 -11   0   4        2.30       20.96     27.69 o 
 -10   0   4       45.22       34.34     14.00 o 
  -9   0   4      113.03       92.49     14.52 o 
  -8   0   4      316.20      337.50     20.17 o 
  -7   0   4      132.04       93.58     19.27 o 
  -6   0   4     7468.65     7757.13    120.24 o 
  -5   0   4     5437.97     5063.25     81.11 o 
  -4   0   4     8830.80     8552.56    140.97 o 
  -3   0   4    13837.58    12712.48    201.64 o 
  -2   0   4    31400.67    29321.43    515.12 o 
  -1   0   4     9476.88     9438.47    148.10 o 
   0   0   4      704.11      644.74     24.44 o 
   1   0   4    10314.91     9690.35    218.50 o 
   2   0   4     6501.55     6673.19    128.90 o 
   3   0   4     2152.81     1966.82     49.06 o 
   4   0   4     6246.97     6420.09    112.96 o 
   5   0   4      882.22     1063.98     32.74 o 
   6   0   4     4132.17     4357.36     77.94 o 
   7   0   4     3843.22     3988.82     75.78 o 
   8   0   4      882.87     1020.09     35.45 o 
   9   0   4      231.06      239.17     46.49 o 
  10   0   4        9.72       35.95     32.26 o 
  11   0   4      529.00      607.14     76.74 o 
  12   0   4       69.82       40.49     34.34 o 
 -14   1   4        6.21       -4.18     19.98 o 
 -13   1   4        1.24       -0.76     20.21 o 
 -12   1   4       41.10       65.57     24.42 o 
 -11   1   4        1.72      -20.29     14.31 o 
 -10   1   4       85.71       93.97     11.59 o 
  -9   1   4        9.77       24.02      8.53 o 
  -8   1   4      516.58      537.65     18.61 o 
  -7   1   4       47.60       48.20      7.02 o 
  -6   1   4       87.12      108.65      8.17 o 
  -5   1   4     2175.50     2181.30     31.14 o 
  -4   1   4      161.09      147.30      7.51 o 
  -3   1   4     2317.25     2185.23     30.15 o 
  -2   1   4       97.94       98.79      5.01 o 
  -1   1   4      124.48      101.95      5.22 o 
   0   1   4     6250.80     6367.74     77.94 o 
   1   1   4       12.37       23.70      5.17 o 
   2   1   4     1358.68     1194.76     21.75 o 
   3   1   4      658.48      588.33     15.71 o 
   4   1   4      489.00      401.80     15.01 o 
   5   1   4      697.53      718.87     16.92 o 
   6   1   4       60.45       63.59      8.14 o 
   7   1   4        0.69       -9.37      6.93 o 
   8   1   4      348.72      370.76     21.59 o 
   9   1   4       19.80       27.40     16.89 o 
  10   1   4       16.39       39.04     21.60 o 
  11   1   4        4.01      -25.79     19.38 o 
  12   1   4       39.35       41.53     36.44 o 
 -14   2   4        1.26      -13.54     19.11 o 
 -13   2   4        4.64      -10.53     18.36 o 
 -12   2   4        6.95       23.28     18.78 o 
 -11   2   4       37.65       51.30     21.26 o 
 -10   2   4      302.48      330.53     21.36 o 
  -9   2   4       43.37       26.55      8.56 o 
  -8   2   4       68.91       48.16      8.41 o 
  -7   2   4       12.68        7.28      6.61 o 
  -6   2   4     3006.74     3103.07     40.12 o 
  -5   2   4      447.66      444.43     13.41 o 
  -4   2   4      551.60      562.11     12.90 o 
  -3   2   4     1801.63     1885.58     26.59 o 
  -2   2   4       20.89       44.15      4.15 o 
  -1   2   4     1715.54     1597.74     19.34 o 
   0   2   4     8803.98     8390.11    100.69 o 
   1   2   4    11014.31    10610.72    119.02 o 
   2   2   4      765.16      652.72     18.18 o 
   3   2   4     3240.37     3261.91     41.66 o 
   4   2   4      163.25      122.56      8.73 o 
   5   2   4      248.22      230.91     12.28 o 
   6   2   4      322.71      297.84     15.63 o 
   7   2   4      104.18       92.64     14.93 o 
   8   2   4      125.98      149.38     13.01 o 
   9   2   4       88.93      101.02     20.33 o 
  10   2   4      171.31      130.39     28.81 o 
  11   2   4       63.88       72.06     25.53 o 
  12   2   4       30.98       29.67     27.81 o 
 -14   3   4        1.87      -31.78     21.19 o 
 -13   3   4       27.80       43.47     42.79 o 
 -12   3   4      132.07      156.42     29.39 o 
 -11   3   4      123.52      127.89     25.83 o 
 -10   3   4       13.27        9.32     11.86 o 
  -9   3   4      110.52      101.24     10.50 o 
  -8   3   4        2.98       14.01      7.27 o 
  -7   3   4       99.98       87.31      8.94 o 
  -6   3   4     1109.22      988.11     22.56 o 
  -5   3   4     1148.67     1072.39     21.56 o 
  -4   3   4      543.98      447.69     11.69 o 
  -3   3   4       49.57       83.59      5.29 o 
  -2   3   4        6.45        1.37      2.78 o 
  -1   3   4     1755.32     1604.38     21.76 o 
   0   3   4        3.56        2.48      3.09 o 
   1   3   4      285.97      282.89      8.30 o 
   2   3   4     2195.24     2343.54     32.15 o 
   3   3   4      154.07      139.92      8.01 o 
   4   3   4      283.04      273.15     11.34 o 
   5   3   4      215.59      240.45     11.76 o 
   6   3   4      799.36      793.41     21.20 o 
   7   3   4       51.43       27.87      8.87 o 
   8   3   4      128.60      119.16     14.34 o 
   9   3   4        8.41       30.19     16.30 o 
  10   3   4        0.17        2.41     17.74 o 
  11   3   4        0.84        2.81     22.31 o 
  12   3   4       19.90        8.43     22.68 o 
 -13   4   4        8.40       15.18     21.50 o 
 -12   4   4        4.96      -11.61     18.78 o 
 -11   4   4      140.63      124.59     26.42 o 
 -10   4   4       47.95       53.89     18.50 o 
  -9   4   4      358.15      354.36     29.51 o 
  -8   4   4        0.17       -0.44      8.30 o 
  -7   4   4       94.87       84.19     10.24 o 
  -6   4   4        3.06       -7.77      5.91 o 
  -5   4   4      113.62      140.85      8.16 o 
  -4   4   4     2581.48     2776.81     35.28 o 
  -3   4   4     3013.73     3264.16     40.61 o 
  -2   4   4     1245.07     1330.43     22.38 o 
  -1   4   4        1.11       -3.59      2.46 o 
   0   4   4      479.34      448.89      8.70 o 
   1   4   4      657.74      601.66     14.33 o 
   2   4   4     2012.09     1994.25     30.54 o 
   3   4   4       41.85       19.31      4.98 o 
   4   4   4       15.73        1.36      5.64 o 
   5   4   4      542.75      519.60     16.83 o 
   6   4   4       51.27       52.29      9.40 o 
   7   4   4      840.98      847.03     26.40 o 
   8   4   4       15.61        6.27     13.21 o 
   9   4   4      229.87      263.19     28.69 o 
  10   4   4        3.85       -2.55     18.42 o 
  11   4   4       61.36       36.03     24.42 o 
  12   4   4        0.64        6.98     22.82 o 
 -13   5   4        3.10       11.03     38.98 o 
 -12   5   4      123.83      118.44     28.23 o 
 -11   5   4        4.59       -0.85     20.43 o 
 -10   5   4      367.90      367.28     27.61 o 
  -9   5   4      270.70      294.62     19.85 o 
  -8   5   4      581.43      479.87     22.59 o 
  -7   5   4      186.80      188.08     14.05 o 
  -6   5   4      342.11      323.10     18.53 o 
  -5   5   4      200.27      248.14     13.93 o 
  -4   5   4       75.69       62.16      8.23 o 
  -3   5   4        0.00        7.46      4.93 o 
  -2   5   4     2994.48     3054.72     48.14 o 
  -1   5   4      179.01      146.07      7.97 o 
   0   5   4       26.81       16.55      6.56 o 
   1   5   4       57.46       55.55      5.82 o 
   2   5   4      400.05      436.87     13.57 o 
   3   5   4       25.96       17.16      5.49 o 
   4   5   4      667.26      820.81     24.21 o 
   5   5   4       56.89       71.27      9.80 o 
   6   5   4       25.16       31.86      9.58 o 
   7   5   4       28.20       47.03     11.10 o 
   8   5   4      283.20      248.10     20.72 o 
   9   5   4       11.05      -20.73     18.73 o 
  10   5   4      327.92      340.80     39.82 o 
  11   5   4       26.03        9.79     32.08 o 
 -12   6   4       24.00       85.13     25.25 o 
 -11   6   4       27.11       -2.42     21.02 o 
 -10   6   4       42.33       59.40     15.88 o 
  -9   6   4      112.97      103.48     14.24 o 
  -8   6   4        7.53       24.83     10.85 o 
  -7   6   4      280.92      297.01     17.34 o 
  -6   6   4      246.51      244.83     15.81 o 
  -5   6   4       10.78        6.25      6.71 o 
  -4   6   4      902.86      889.72     18.07 o 
  -3   6   4       19.23       33.02      5.39 o 
  -2   6   4      285.74      288.32     12.35 o 
  -1   6   4      379.09      434.92     23.05 o 
   0   6   4      510.40      518.61     24.43 o 
   1   6   4        1.48       -6.28      5.13 o 
   2   6   4       24.90        6.59      6.65 o 
   3   6   4      120.06      137.10     10.25 o 
   4   6   4       19.39       24.11      6.59 o 
   5   6   4       20.59       23.77      8.87 o 
   6   6   4      251.78      341.02     19.16 o 
   7   6   4       28.48       38.51     12.08 o 
   8   6   4        0.88       -6.59     14.09 o 
   9   6   4       29.67       13.94     20.50 o 
  10   6   4       44.85       32.78     33.43 o 
  11   6   4        0.05      -13.23     27.42 o 
 -12   7   4       10.67       15.64     26.83 o 
 -11   7   4       24.19       20.69     24.55 o 
 -10   7   4        0.01       -7.21     13.94 o 
  -9   7   4       15.66        2.63     10.96 o 
  -8   7   4      270.71      249.43     17.38 o 
  -7   7   4        0.75        1.72      8.98 o 
  -6   7   4      118.34      121.57     11.64 o 
  -5   7   4       11.92        8.33      6.13 o 
  -4   7   4        2.87       -2.38      4.65 o 
  -3   7   4      215.01      213.20     17.92 o 
  -2   7   4      359.89      431.99     17.07 o 
  -1   7   4      141.59      149.49     16.87 o 
   0   7   4       37.51       27.96     10.04 o 
   1   7   4       27.66       42.45     20.07 o 
   2   7   4       67.43       80.56      9.21 o 
   3   7   4      204.96      219.56     12.86 o 
   4   7   4        3.37        8.73      5.72 o 
   5   7   4       17.04       23.30      9.85 o 
   6   7   4       57.49       68.49     13.71 o 
   7   7   4        0.00       -4.62     11.37 o 
   8   7   4        1.52       -7.36     13.66 o 
   9   7   4      111.05      194.34     31.59 o 
  10   7   4        5.24        6.59     27.71 o 
 -11   8   4        0.88       15.43     22.80 o 
 -10   8   4        5.95       25.39     16.63 o 
  -9   8   4        6.40       24.19     12.81 o 
  -8   8   4       51.57       55.83     13.40 o 
  -7   8   4       11.70       11.84     10.28 o 
  -6   8   4      304.71      252.15     16.22 o 
  -5   8   4        3.65        8.91      7.23 o 
  -4   8   4      190.60      219.04     15.22 o 
  -3   8   4      421.21      401.00     17.06 o 
  -2   8   4      764.13      881.48     22.06 o 
  -1   8   4       80.21       48.51     19.25 o 
   0   8   4      111.87       84.16     15.10 o 
   1   8   4       23.83       14.39      9.81 o 
   2   8   4       12.49       36.99      8.51 o 
   3   8   4       21.08        3.19      9.16 o 
   4   8   4        4.43       -1.66      9.21 o 
   5   8   4      142.63      148.38     14.81 o 
   6   8   4        8.64       -6.30     14.09 o 
   7   8   4       10.13        7.73     14.04 o 
   8   8   4        4.20        5.49     15.05 o 
   9   8   4       11.11       12.30     19.38 o 
 -10   9   4        0.12      -12.14     36.10 o 
  -9   9   4        0.89       10.91     14.05 o 
  -8   9   4        0.33      -15.03     10.13 o 
  -7   9   4        3.06        3.52     11.65 o 
  -6   9   4      102.30      126.59     12.20 o 
  -5   9   4        7.36        4.44     10.78 o 
  -4   9   4       83.07       62.37     12.72 o 
  -3   9   4      133.48      134.05     13.25 o 
  -2   9   4       57.52       41.33      8.84 o 
  -1   9   4      140.33      149.39     27.52 o 
   0   9   4      356.38      382.44     39.85 o 
   1   9   4       36.25       53.08     24.82 o 
   2   9   4      227.93      203.54     12.72 o 
   3   9   4        4.38       14.55      9.08 o 
   4   9   4       13.97       21.53     10.84 o 
   5   9   4       37.28        1.68     10.64 o 
   6   9   4      263.06      275.40     20.06 o 
   7   9   4        0.08        3.91     13.80 o 
   8   9   4        5.16        3.39     16.75 o 
  -9  10   4       57.63       70.85     17.62 o 
  -8  10   4        1.30        4.71     11.07 o 
  -7  10   4       13.03       13.06     13.94 o 
  -6  10   4       16.96       -5.04     12.23 o 
  -5  10   4       31.83       31.63     11.99 o 
  -4  10   4       42.36        6.67     11.61 o 
  -3  10   4        8.10       -1.38     11.63 o 
  -2  10   4        0.30       -2.73      7.37 o 
  -1  10   4      373.77      342.49     37.65 o 
   0  10   4      182.91      144.83     29.41 o 
   1  10   4      469.10      406.43     43.47 o 
   2  10   4       15.55       14.95      9.83 o 
   3  10   4       25.50        7.94     11.73 o 
   4  10   4       39.76       26.25     10.83 o 
   5  10   4       33.22       54.00     13.22 o 
   6  10   4       30.81        3.08     13.25 o 
   7  10   4       43.16       24.42     14.98 o 
  -7  11   4       21.02       12.58     14.10 o 
  -6  11   4       39.29       37.80     13.85 o 
  -5  11   4       60.51       46.59     13.16 o 
  -4  11   4       12.34       15.46     11.69 o 
  -3  11   4        0.01       -0.53      9.96 o 
  -2  11   4        5.51       28.97     22.39 o 
  -1  11   4        4.92       17.29     22.46 o 
   0  11   4       53.88       76.04     26.58 o 
   1  11   4       90.36       76.34     27.59 o 
   2  11   4       59.89       68.28     10.97 o 
   3  11   4        0.05       -1.98     10.75 o 
   4  11   4       64.16       57.81     15.16 o 
   5  11   4        0.74       10.20     14.96 o 
  -5  12   4        0.21        3.95     11.73 o 
  -4  12   4        0.21       -3.07     10.52 o 
  -3  12   4       21.06       26.24     16.34 o 
  -2  12   4       31.14        9.12     22.42 o 
  -1  12   4       18.61       25.53     23.97 o 
   0  12   4       77.57       38.59     25.66 o 
   1  12   4       35.87      -21.19     22.64 o 
   2  12   4       83.40       47.17     28.07 o 
   3  12   4       34.40       23.43     11.91 o 
 -14   1   5        4.42      -15.56     32.01 o 
 -13   1   5        1.02       -0.71     18.90 o 
 -12   1   5      164.12      195.47     46.45 o 
 -11   1   5      118.22      125.40     26.15 o 
 -10   1   5      344.45      349.34     16.95 o 
  -9   1   5       52.83       43.06      9.29 o 
  -8   1   5       20.30       28.71      7.09 o 
  -7   1   5      130.28      134.88      9.67 o 
  -6   1   5      480.02      558.10     21.59 o 
  -5   1   5     3854.42     4066.28     50.64 o 
  -4   1   5      161.53      119.71      7.70 o 
  -3   1   5     1078.23     1158.99     19.62 o 
  -2   1   5      702.27      652.84     12.54 o 
  -1   1   5     6620.91     6724.43     73.04 o 
   0   1   5      257.15      244.63     14.43 o 
   1   1   5      292.62      282.00     11.47 o 
   2   1   5      530.37      573.69     15.17 o 
   3   1   5       36.92       47.21      6.85 o 
   4   1   5      107.62      130.68      9.63 o 
   5   1   5       65.64       73.98      9.11 o 
   6   1   5       81.39       90.97     10.04 o 
   7   1   5        3.27        4.01      8.46 o 
   8   1   5       46.09       10.20     10.15 o 
   9   1   5       20.07       27.13     20.50 o 
  10   1   5       17.69       22.58     21.68 o 
  11   1   5        1.35       -5.74     19.95 o 
  12   1   5       16.13       81.09     41.01 o 
 -14   2   5        7.11       -8.94     21.73 o 
 -13   2   5       50.06       19.43     21.92 o 
 -12   2   5       25.07       35.48     20.14 o 
 -11   2   5        0.93       21.80     20.09 o 
 -10   2   5       19.42       15.14      6.94 o 
  -9   2   5      144.42      145.49     10.91 o 
  -8   2   5      639.58      759.57     20.46 o 
  -7   2   5       23.44       24.80      6.71 o 
  -6   2   5     4053.39     4406.91     55.78 o 
  -5   2   5       74.37       51.97      6.47 o 
  -4   2   5       10.95        2.63      5.55 o 
  -3   2   5       64.15       63.76      5.79 o 
  -2   2   5        0.61       -0.64      3.35 o 
  -1   2   5     2092.95     1973.22     23.94 o 
   0   2   5     1114.17     1274.20     21.13 o 
   1   2   5      654.04      577.90     13.80 o 
   2   2   5     2720.14     2617.96     39.13 o 
   3   2   5      416.71      490.06     14.49 o 
   4   2   5     3306.39     3551.49     49.92 o 
   5   2   5      114.77      111.81     10.75 o 
   6   2   5      328.65      374.82     15.79 o 
   7   2   5      212.30      238.59     15.48 o 
   8   2   5        8.97        0.81      9.98 o 
   9   2   5       35.77       59.81     19.19 o 
  10   2   5       47.34       33.33     21.85 o 
  11   2   5       61.82       49.14     29.05 o 
  12   2   5        9.81        5.79     23.75 o 
 -14   3   5        0.85       21.65     24.69 o 
 -13   3   5      107.89      120.51     30.45 o 
 -12   3   5       32.95       19.25     23.48 o 
 -11   3   5       23.63       28.66     19.11 o 
 -10   3   5      359.62      404.03     23.74 o 
  -9   3   5        1.12       13.04      9.52 o 
  -8   3   5      211.95      240.05     13.40 o 
  -7   3   5     1353.85     1287.63     25.01 o 
  -6   3   5      323.39      267.18     11.72 o 
  -5   3   5     1026.42      890.85     18.02 o 
  -4   3   5     2467.72     2421.87     32.43 o 
  -3   3   5      161.26      121.16      6.73 o 
  -2   3   5     1498.32     1373.27     17.23 o 
  -1   3   5      285.48      260.10      8.18 o 
   0   3   5     2599.76     2718.77     32.17 o 
   1   3   5      672.36      702.46     14.02 o 
   2   3   5      524.18      610.28     14.30 o 
   3   3   5     1354.40     1669.55     27.63 o 
   4   3   5      136.91      137.27     10.42 o 
   5   3   5      263.79      250.49     16.46 o 
   6   3   5     1176.83     1172.05     25.69 o 
   7   3   5       74.15       74.31     10.22 o 
   8   3   5       10.59       10.70     11.04 o 
   9   3   5       45.62       25.40     16.76 o 
  10   3   5        4.87       19.82     21.37 o 
  11   3   5       43.60       22.92     23.32 o 
  12   3   5       14.93      -10.60     21.79 o 
 -13   4   5        8.14       27.14     28.15 o 
 -12   4   5      249.69      243.17     34.50 o 
 -11   4   5       41.41       35.79     25.71 o 
 -10   4   5      241.93      190.08     18.15 o 
  -9   4   5        7.89        3.45     11.59 o 
  -8   4   5      554.40      581.16     22.35 o 
  -7   4   5       23.95       16.84      8.14 o 
  -6   4   5      196.50      209.87     11.19 o 
  -5   4   5     1693.09     1787.10     27.06 o 
  -4   4   5     1157.77     1414.28     21.48 o 
  -3   4   5      253.65      260.66      7.92 o 
  -2   4   5     3860.81     3918.46     51.38 o 
  -1   4   5     1070.55     1007.04     17.49 o 
   0   4   5     2154.16     2171.44     31.17 o 
   1   4   5     1865.00     1942.89     29.65 o 
   2   4   5     1155.04     1165.39     19.85 o 
   3   4   5       12.54       20.89      6.02 o 
   4   4   5       54.29       76.18     10.51 o 
   5   4   5       80.47       99.09     10.29 o 
   6   4   5       73.21       75.06     10.67 o 
   7   4   5      168.01      201.96     15.83 o 
   8   4   5      459.91      501.30     28.42 o 
   9   4   5       50.11       66.54     20.25 o 
  10   4   5        0.73       15.47     21.42 o 
  11   4   5        4.14      -26.58     17.72 o 
 -13   5   5        7.72       20.41     24.69 o 
 -12   5   5        0.64        2.16     18.11 o 
 -11   5   5        0.01       -6.94     26.77 o 
 -10   5   5      511.55      555.29     32.65 o 
  -9   5   5        9.91        3.99     10.68 o 
  -8   5   5       48.43       47.41     11.12 o 
  -7   5   5      593.06      610.57     22.83 o 
  -6   5   5       75.22       85.78     10.28 o 
  -5   5   5       14.38       23.25      9.04 o 
  -4   5   5      486.87      486.48     14.62 o 
  -3   5   5      312.72      280.93     11.89 o 
  -2   5   5       75.68       92.64      5.57 o 
  -1   5   5      111.26       97.82      5.77 o 
   0   5   5      280.84      317.54     18.54 o 
   1   5   5      344.78      316.95     12.05 o 
   2   5   5      237.27      209.66     16.48 o 
   3   5   5      209.37      252.46     13.15 o 
   4   5   5      170.80      184.91     12.00 o 
   5   5   5       33.24       27.89      8.99 o 
   6   5   5       22.69       20.54     11.67 o 
   7   5   5        3.50       -0.58     10.37 o 
   8   5   5        6.03        8.18     12.20 o 
   9   5   5        4.67       -0.90     16.88 o 
  10   5   5       10.71        0.34     20.44 o 
  11   5   5       24.43       41.71     23.82 o 
 -12   6   5       33.04       41.07     21.47 o 
 -11   6   5        7.70      -23.69     16.78 o 
 -10   6   5      167.28      179.49     21.74 o 
  -9   6   5       15.78       17.50     14.16 o 
  -8   6   5      793.36      877.43     35.05 o 
  -7   6   5       33.59       12.18      9.17 o 
  -6   6   5       43.39       36.82      8.99 o 
  -5   6   5     2396.44     2514.03     39.66 o 
  -4   6   5      104.10      107.27      8.12 o 
  -3   6   5        3.50        5.06      4.33 o 
  -2   6   5      818.25      866.76     24.28 o 
  -1   6   5      126.86      118.70      7.70 o 
   0   6   5      469.83      471.31     18.52 o 
   1   6   5     1016.49      938.61     23.76 o 
   2   6   5       97.46      117.51      7.26 o 
   3   6   5      504.10      612.00     20.01 o 
   4   6   5        7.10        8.76      8.28 o 
   5   6   5      233.12      306.73     17.88 o 
   6   6   5       95.87       90.33     13.37 o 
   7   6   5        4.99      -12.01     10.85 o 
   8   6   5       88.03      124.16     19.00 o 
   9   6   5       22.30       24.85     21.35 o 
  10   6   5        0.16       -3.42     27.72 o 
 -12   7   5       24.39       18.64     27.99 o 
 -11   7   5       11.79        4.51     17.99 o 
 -10   7   5       46.01       33.95     15.15 o 
  -9   7   5      185.70      189.20     17.12 o 
  -8   7   5        0.10        0.02      9.76 o 
  -7   7   5       26.15       13.48     10.25 o 
  -6   7   5        1.11        6.14      8.16 o 
  -5   7   5      301.97      253.45     12.01 o 
  -4   7   5       26.54       25.07      5.61 o 
  -3   7   5       23.87       50.70      9.21 o 
  -2   7   5       70.42       54.14      7.96 o 
  -1   7   5       26.94       22.66      7.50 o 
   0   7   5      120.28      128.68     36.15 o 
   1   7   5      108.39      152.15     15.00 o 
   2   7   5      637.79      648.20     21.20 o 
   3   7   5       94.15       98.08      7.85 o 
   4   7   5      739.39      709.19     24.26 o 
   5   7   5        7.87      -14.03      9.75 o 
   6   7   5       66.98       57.75     14.57 o 
   7   7   5       36.49       56.73     16.36 o 
   8   7   5       14.81       -2.32     16.23 o 
   9   7   5       58.13       43.80     23.24 o 
  10   7   5       15.07       37.51     30.64 o 
 -11   8   5       15.60       25.45     25.59 o 
 -10   8   5       13.85       12.60     16.94 o 
  -9   8   5      163.08      186.89     18.86 o 
  -8   8   5       85.91       95.36     14.98 o 
  -7   8   5        8.10       11.02     10.05 o 
  -6   8   5      109.09      111.69     11.64 o 
  -5   8   5       42.77       35.95      7.82 o 
  -4   8   5       58.19       45.24     10.24 o 
  -3   8   5       40.65       38.82     16.38 o 
  -2   8   5     1577.07     1737.59     36.32 o 
  -1   8   5      268.90      376.33     27.08 o 
   0   8   5      245.13      168.53     17.86 o 
   1   8   5      156.75      171.45     13.72 o 
   2   8   5       30.31       26.32     11.27 o 
   3   8   5        1.36      -10.13      9.56 o 
   4   8   5      421.56      404.17     22.25 o 
   5   8   5       36.07       50.67     13.64 o 
   6   8   5        0.25        5.07     12.42 o 
   7   8   5       62.63       88.92     18.00 o 
   8   8   5       38.60      119.85     23.16 o 
   9   8   5        1.04        9.40     21.25 o 
 -10   9   5       12.73       31.24     16.54 o 
  -9   9   5        3.31      -11.64     13.13 o 
  -8   9   5       25.28       31.32     11.95 o 
  -7   9   5        0.05        9.42      9.92 o 
  -6   9   5       13.67       40.29      9.22 o 
  -5   9   5       35.35       36.51     11.65 o 
  -4   9   5       97.50      116.69     14.32 o 
  -3   9   5        9.41       12.63      9.80 o 
  -2   9   5      137.12      112.05     12.34 o 
  -1   9   5       23.20       17.10     20.93 o 
   0   9   5        2.92       29.02     23.21 o 
   1   9   5       18.39       33.79      9.24 o 
   2   9   5        0.61        6.55      8.23 o 
   3   9   5      139.17      162.07     14.30 o 
   4   9   5       14.85       15.71     10.66 o 
   5   9   5       46.03       27.58     12.56 o 
   6   9   5        4.46      -15.71     13.68 o 
   7   9   5       10.02       -8.54     13.13 o 
   8   9   5       16.44       46.66     22.11 o 
  -9  10   5        7.34      -15.54     14.01 o 
  -8  10   5        1.38        3.05     15.09 o 
  -7  10   5        0.05      -16.25     12.61 o 
  -6  10   5       10.49       26.08     12.94 o 
  -5  10   5       15.89       24.56     11.30 o 
  -4  10   5       72.94       71.83     13.62 o 
  -3  10   5       41.21       15.09      9.95 o 
  -2  10   5      320.01      359.84     40.90 o 
  -1  10   5       21.90       63.56     25.44 o 
   0  10   5      117.22      146.05     31.46 o 
   1  10   5       16.19       30.13     24.59 o 
   2  10   5       19.02       32.13      8.96 o 
   3  10   5       16.67        2.64      9.32 o 
   4  10   5       35.38       44.55     12.33 o 
   5  10   5       37.83       53.98     13.64 o 
   6  10   5        0.21      -13.26     12.91 o 
   7  10   5       14.78       -0.39     13.80 o 
  -7  11   5        4.01        4.33     13.97 o 
  -6  11   5       12.18       -0.54     12.16 o 
  -5  11   5       22.08       13.66     17.04 o 
  -4  11   5        1.71       11.51     11.61 o 
  -3  11   5       29.95       21.09     10.38 o 
  -2  11   5       12.13       42.51     23.55 o 
  -1  11   5       17.52       14.02     23.37 o 
   0  11   5       54.01       24.73     24.98 o 
   1  11   5        4.46       31.52     24.97 o 
   2  11   5       19.62       -5.66     10.31 o 
   3  11   5       44.02       50.24     13.10 o 
   4  11   5        2.58        8.03     13.52 o 
   5  11   5       14.76        4.33     11.84 o 
  -4  12   5        0.65       -5.12     11.17 o 
  -3  12   5        5.03        6.93      9.94 o 
  -2  12   5        0.95        2.46     24.39 o 
  -1  12   5       24.73       17.48     25.70 o 
   0  12   5        7.34       10.45     24.24 o 
   1  12   5       10.51        5.01     25.52 o 
   2  12   5       19.23       24.37     17.69 o 
 -14   0   6       39.55       28.68     36.68 o 
 -13   0   6       93.85      139.68     43.43 o 
 -12   0   6        6.26       -9.19     24.95 o 
 -11   0   6       51.05       45.16     29.02 o 
 -10   0   6       10.80        5.33     11.63 o 
  -9   0   6       40.43       32.36     13.06 o 
  -8   0   6     4782.55     5041.27     88.86 o 
  -7   0   6      542.43      524.27     22.83 o 
  -6   0   6       21.70       22.71      8.91 o 
  -5   0   6      722.14      725.61     25.11 o 
  -4   0   6      519.47      598.24     35.37 o 
  -3   0   6      259.85      231.17     13.54 o 
  -2   0   6     4987.64     5332.40    104.66 o 
  -1   0   6       10.30       -8.36      5.57 o 
   0   0   6    23941.38    21485.71    471.63 o 
   1   0   6     6426.84     5696.42    138.46 o 
   2   0   6      497.46      379.03     25.63 o 
   3   0   6      330.10      385.80     22.83 o 
   4   0   6      500.80      470.04     27.20 o 
   5   0   6       29.55       44.47     14.75 o 
   6   0   6      357.71      377.12     24.60 o 
   7   0   6      151.02      142.41     22.21 o 
   8   0   6      262.89      314.96     31.63 o 
   9   0   6       10.29       12.24     26.17 o 
  10   0   6       25.57        1.22     28.42 o 
  11   0   6       15.29       48.66     38.14 o 
  12   0   6        5.10       -4.06     33.86 o 
 -14   1   6        4.46       10.49     31.32 o 
 -13   1   6       14.99       19.22     27.33 o 
 -12   1   6       39.35       -3.28     17.88 o 
 -11   1   6        1.16       22.63     26.38 o 
 -10   1   6        1.12      -13.43      8.95 o 
  -9   1   6      144.08      164.42     11.79 o 
  -8   1   6      149.21      151.18     11.36 o 
  -7   1   6      896.09      982.26     21.86 o 
  -6   1   6      744.61      701.36     16.84 o 
  -5   1   6       66.90       66.41      6.51 o 
  -4   1   6      662.93      811.15     17.16 o 
  -3   1   6      502.53      518.18     12.91 o 
  -2   1   6     3218.60     3427.64     43.94 o 
  -1   1   6     1166.11     1151.95     19.47 o 
   0   1   6     1556.26     1589.08     28.44 o 
   1   1   6      434.31      460.95     16.29 o 
   2   1   6        6.42       17.73      6.11 o 
   3   1   6      843.32      821.58     19.15 o 
   4   1   6      101.78       63.20      8.43 o 
   5   1   6      452.95      448.98     18.35 o 
   6   1   6      276.15      238.10     14.64 o 
   7   1   6       87.19      120.20     14.40 o 
   8   1   6       36.89       24.09     26.55 o 
   9   1   6       13.86       -7.74     33.80 o 
  10   1   6        3.77        8.45     19.72 o 
  11   1   6       13.24        9.06     28.73 o 
  12   1   6       21.80       -9.96     21.47 o 
 -14   2   6      135.81      120.94     31.79 o 
 -13   2   6        2.02       43.50     23.23 o 
 -12   2   6        0.97       21.62     18.89 o 
 -11   2   6       94.46       57.16     50.67 o 
 -10   2   6      315.23      236.85     23.80 o 
  -9   2   6        0.20       -7.09      8.25 o 
  -8   2   6      400.30      403.17     16.38 o 
  -7   2   6      947.19     1014.36     22.12 o 
  -6   2   6       28.23       14.49      6.49 o 
  -5   2   6     1485.91     1395.09     23.59 o 
  -4   2   6     3174.68     3088.02     39.80 o 
  -3   2   6      559.50      400.79     11.71 o 
  -2   2   6       14.44        5.28      4.33 o 
  -1   2   6     4585.69     4555.12     55.43 o 
   0   2   6     9174.20     8982.91    119.50 o 
   1   2   6       11.14       13.46      5.82 o 
   2   2   6     1463.56     1492.82     31.39 o 
   3   2   6      911.17     1017.01     21.42 o 
   4   2   6      115.11      106.38      9.48 o 
   5   2   6      848.51      846.85     25.26 o 
   6   2   6      361.07      378.28     20.32 o 
   7   2   6        0.24       -6.04      8.95 o 
   8   2   6        1.33       -8.39     12.87 o 
   9   2   6       17.75        1.96     18.24 o 
  10   2   6        3.55      -20.06     27.34 o 
  11   2   6       46.23       52.03     25.44 o 
 -14   3   6        0.71       18.08     22.61 o 
 -13   3   6        6.69       20.63     20.74 o 
 -12   3   6       25.27       10.42     18.28 o 
 -11   3   6       10.24       18.89     16.84 o 
 -10   3   6      245.85      220.56     18.63 o 
  -9   3   6       63.31       59.98     11.16 o 
  -8   3   6        1.51        8.21      7.54 o 
  -7   3   6      255.13      287.36     13.25 o 
  -6   3   6      359.51      320.15     12.74 o 
  -5   3   6     1472.38     1374.75     23.36 o 
  -4   3   6     2873.93     2957.02     40.49 o 
  -3   3   6      313.49      362.54     10.23 o 
  -2   3   6       84.89       59.19      4.80 o 
  -1   3   6      816.46      961.37     15.46 o 
   0   3   6        6.34       15.56      4.37 o 
   1   3   6       17.26       21.66      6.79 o 
   2   3   6       26.98       26.54      6.83 o 
   3   3   6       21.49       34.28      7.15 o 
   4   3   6     1164.27     1147.92     25.38 o 
   5   3   6       44.75       40.42      8.89 o 
   6   3   6      173.16      202.07     14.03 o 
   7   3   6       76.46       91.26     12.46 o 
   8   3   6       84.34       58.42     16.15 o 
   9   3   6       84.01      121.80     60.11 o 
  10   3   6       18.97       14.34     20.69 o 
  11   3   6       22.27       14.04     22.41 o 
 -13   4   6       42.32       31.21     21.93 o 
 -12   4   6        0.41        8.47     19.18 o 
 -11   4   6       34.22       33.48     23.36 o 
 -10   4   6       42.69       45.31     14.25 o 
  -9   4   6      653.44      660.66     25.47 o 
  -8   4   6        0.17       11.86      8.90 o 
  -7   4   6      191.72      246.72     14.27 o 
  -6   4   6       96.58      101.39      9.07 o 
  -5   4   6        9.39        4.15      5.84 o 
  -4   4   6     2161.61     2160.13     29.52 o 
  -3   4   6      489.08      451.76     10.57 o 
  -2   4   6      972.88     1028.05     16.72 o 
  -1   4   6       67.74       75.78      6.26 o 
   0   4   6       59.98       63.17      5.62 o 
   1   4   6     1112.48     1217.68     20.00 o 
   2   4   6      283.90      321.12     11.69 o 
   3   4   6        7.72        7.68      9.84 o 
   4   4   6       35.07       41.38      8.49 o 
   5   4   6       35.42       44.06     12.30 o 
   6   4   6       26.61       36.22     10.26 o 
   7   4   6      169.46      225.22     18.66 o 
   8   4   6        5.22        9.40     14.30 o 
   9   4   6       19.52       27.18     17.99 o 
  10   4   6       58.39       48.13     24.61 o 
  11   4   6       25.09        3.32     22.61 o 
 -13   5   6        2.04      -19.95     18.76 o 
 -12   5   6        0.00       18.90     19.84 o 
 -11   5   6      385.86      350.58     46.06 o 
 -10   5   6       19.44       -5.07     13.03 o 
  -9   5   6      176.29      219.45     17.95 o 
  -8   5   6     1524.87     1636.04     38.41 o 
  -7   5   6      291.29      301.88     22.51 o 
  -6   5   6        0.07       -2.05      8.83 o 
  -5   5   6       46.12       50.32      8.39 o 
  -4   5   6        6.72        3.59      5.39 o 
  -3   5   6      214.51      230.83     10.49 o 
  -2   5   6      202.41      212.93      8.99 o 
  -1   5   6      498.21      468.73     10.25 o 
   0   5   6      481.83      670.75     13.26 o 
   1   5   6     1332.74     1377.65     24.01 o 
   2   5   6     1188.93     1174.48     24.63 o 
   3   5   6      167.33      163.86     10.64 o 
   4   5   6      169.27      163.75     14.83 o 
   5   5   6      301.34      326.91     17.99 o 
   6   5   6       81.94      102.14     13.66 o 
   7   5   6       99.46      103.09     14.88 o 
   8   5   6      219.90      198.85     21.99 o 
   9   5   6        0.48        0.62     16.01 o 
  10   5   6       15.41        9.21     31.44 o 
 -12   6   6        0.01       -9.06     17.06 o 
 -11   6   6       69.52       78.60     23.54 o 
 -10   6   6        0.19       -3.91     22.29 o 
  -9   6   6       21.88       26.87     13.77 o 
  -8   6   6        0.36       -0.82     10.08 o 
  -7   6   6        1.47        3.77      8.95 o 
  -6   6   6      128.55      108.53     11.19 o 
  -5   6   6       54.00       49.80      8.13 o 
  -4   6   6      446.80      498.90     15.04 o 
  -3   6   6       32.52       19.33      7.34 o 
  -2   6   6     1189.87     1214.84     29.16 o 
  -1   6   6      106.29      153.52     12.54 o 
   0   6   6        2.55       18.04      6.69 o 
   1   6   6      219.30      213.32     13.03 o 
   2   6   6        9.31        9.33      4.89 o 
   3   6   6      285.20      297.50     20.29 o 
   4   6   6      273.34      287.26     17.38 o 
   5   6   6        0.68       -7.12      9.17 o 
   6   6   6       33.62       40.54     12.60 o 
   7   6   6      210.86      253.51     21.03 o 
   8   6   6        1.09       -2.66     13.80 o 
   9   6   6      108.32      143.13     31.85 o 
  10   6   6       30.94      -26.21     24.37 o 
 -12   7   6       36.93        2.24     26.63 o 
 -11   7   6        0.15      -10.74     16.55 o 
 -10   7   6       42.28       26.60     15.14 o 
  -9   7   6       90.87       92.81     14.27 o 
  -8   7   6        0.02        0.86      9.29 o 
  -7   7   6       19.12        5.19      9.04 o 
  -6   7   6      329.59      325.18     16.69 o 
  -5   7   6       64.99       57.78     10.88 o 
  -4   7   6      159.68      163.11      9.13 o 
  -3   7   6      141.70      151.50     14.32 o 
  -2   7   6       17.80       15.80     10.16 o 
  -1   7   6        0.05       -1.74      7.34 o 
   0   7   6      387.18      357.13     14.67 o 
   1   7   6       37.48       44.82     14.11 o 
   2   7   6       25.97       14.10     10.72 o 
   3   7   6        0.14       -4.85      6.01 o 
   4   7   6       28.75       34.90     12.47 o 
   5   7   6      187.29      135.87     17.04 o 
   6   7   6       15.80       -0.81     13.34 o 
   7   7   6        3.69       11.66     14.92 o 
   8   7   6        0.50        3.82     19.73 o 
   9   7   6        9.94       10.48     23.49 o 
 -11   8   6       13.15       -3.67     23.34 o 
 -10   8   6       39.95       47.98     17.90 o 
  -9   8   6        5.42       -8.92     12.96 o 
  -8   8   6        1.81       21.78     12.34 o 
  -7   8   6      273.75      266.68     18.10 o 
  -6   8   6       74.76       78.96     10.52 o 
  -5   8   6       11.55        4.47      7.87 o 
  -4   8   6      400.32      424.97     20.97 o 
  -3   8   6        3.99       21.01     12.47 o 
  -2   8   6       37.68       10.91     10.64 o 
  -1   8   6      673.89      620.04     23.67 o 
   0   8   6        0.60        8.26      8.95 o 
   1   8   6        1.19      -13.66      9.11 o 
   2   8   6        2.64        1.69     13.26 o 
   3   8   6       25.26       17.65     10.54 o 
   4   8   6       91.30       99.13     14.47 o 
   5   8   6        0.03       -7.95     12.04 o 
   6   8   6        9.04       20.00     13.81 o 
   7   8   6        0.12       -2.56     14.44 o 
   8   8   6       27.07       28.92     22.44 o 
 -10   9   6        0.14       18.39     16.64 o 
  -9   9   6        1.15       12.40     13.57 o 
  -8   9   6        5.36       11.28     11.33 o 
  -7   9   6        7.93       -1.48      9.40 o 
  -6   9   6       11.22       12.89      8.19 o 
  -5   9   6      196.55      264.92     20.85 o 
  -4   9   6      164.06      199.02     17.21 o 
  -3   9   6      193.19      194.07     17.37 o 
  -2   9   6      124.10      113.98     16.15 o 
  -1   9   6       29.85       30.01     23.94 o 
   0   9   6      112.58      119.94     15.23 o 
   1   9   6       85.66       91.81     22.62 o 
   2   9   6        5.47        9.90      9.08 o 
   3   9   6       29.30       32.83     11.01 o 
   4   9   6        0.67       -4.47     10.69 o 
   5   9   6       17.03       12.82     12.44 o 
   6   9   6       43.25        6.48     13.66 o 
   7   9   6        0.59       -9.48     14.09 o 
  -9  10   6       34.48       39.69     25.72 o 
  -8  10   6       11.89        5.46     14.98 o 
  -7  10   6        0.75       -1.58     13.00 o 
  -6  10   6        0.16       -8.06     13.26 o 
  -5  10   6        2.08        1.68     12.64 o 
  -4  10   6       34.23       25.46     12.16 o 
  -3  10   6        0.81        8.81     10.05 o 
  -2  10   6       22.59        7.35      8.73 o 
  -1  10   6       45.85       28.47     26.03 o 
   0  10   6       57.89       41.49     26.18 o 
   1  10   6      293.59      265.38     21.44 o 
   2  10   6       40.11       59.84     11.00 o 
   3  10   6       56.08       71.24     12.53 o 
   4  10   6        0.00       -0.05     11.27 o 
   5  10   6       13.05       19.04     13.28 o 
   6  10   6        0.96       -6.26     13.42 o 
  -7  11   6       37.48       58.93     15.74 o 
  -6  11   6        0.34      -10.73     12.01 o 
  -5  11   6        0.30       16.19     11.72 o 
  -4  11   6        6.13       -6.05     13.34 o 
  -3  11   6        8.65        1.54      9.64 o 
  -2  11   6        4.49       -7.52     10.46 o 
  -1  11   6        1.24       15.70     24.01 o 
   0  11   6        6.98      -26.82     23.12 o 
   1  11   6       34.52       75.83     30.99 o 
   2  11   6       18.20       25.55     11.99 o 
   3  11   6        5.58       15.96     19.79 o 
   4  11   6       48.99       36.80     12.70 o 
  -4  12   6       13.26       -0.55     11.20 o 
  -3  12   6       26.42       36.81     11.09 o 
  -2  12   6       10.63       -8.57     24.12 o 
  -1  12   6       12.30       -2.57     23.92 o 
   0  12   6       20.70       43.02     29.53 o 
   1  12   6        4.59      -27.59     25.41 o 
   2  12   6       38.81       15.69     21.89 o 
 -14   1   7       55.23       66.72     26.69 o 
 -13   1   7       71.68       97.46     27.16 o 
 -12   1   7       26.30      -23.95     15.96 o 
 -11   1   7      102.62       93.92     36.62 o 
 -10   1   7      348.20      324.48     19.26 o 
  -9   1   7        5.48       -6.04      6.98 o 
  -8   1   7      694.61      778.87     21.85 o 
  -7   1   7     1312.24     1300.07     29.22 o 
  -6   1   7      486.50      421.81     14.77 o 
  -5   1   7      223.45      170.87      9.40 o 
  -4   1   7     1229.08     1118.35     21.36 o 
  -3   1   7     5447.36     5253.35     61.38 o 
  -2   1   7      168.34      170.26      8.59 o 
  -1   1   7     1151.21     1151.47     22.27 o 
   0   1   7      271.73      235.65     11.56 o 
   1   1   7       35.34       48.57      7.66 o 
   2   1   7        9.28        3.62      6.52 o 
   3   1   7      765.03      841.93     20.07 o 
   4   1   7     1267.69     1236.54     26.04 o 
   5   1   7     2569.67     2706.37     46.06 o 
   6   1   7       47.37       49.08     10.43 o 
   7   1   7      129.48      122.19     13.41 o 
   8   1   7      242.69      202.09     25.26 o 
   9   1   7      249.25      184.79     38.95 o 
  10   1   7       12.40       19.30     20.99 o 
  11   1   7        1.06       20.49     22.70 o 
 -14   2   7       11.06       29.15     24.50 o 
 -13   2   7        7.05       36.91     26.81 o 
 -12   2   7        1.69      -21.23     18.90 o 
 -11   2   7      155.28       90.72     24.82 o 
 -10   2   7      353.81      325.03     19.47 o 
  -9   2   7       45.00       30.59      7.72 o 
  -8   2   7       33.44       20.02      6.74 o 
  -7   2   7       58.97       53.69     10.33 o 
  -6   2   7     1243.67     1305.80     24.40 o 
  -5   2   7        2.27       -7.01      5.29 o 
  -4   2   7     2016.81     2116.98     32.25 o 
  -3   2   7      253.88      223.30      9.14 o 
  -2   2   7     5649.40     6077.91     68.99 o 
  -1   2   7      112.29      104.39      8.20 o 
   0   2   7      338.40      286.02     12.57 o 
   1   2   7     1598.31     1466.83     31.38 o 
   2   2   7       26.07        6.24      6.66 o 
   3   2   7     1223.27     1184.07     24.09 o 
   4   2   7      823.77      794.61     20.96 o 
   5   2   7       17.82       33.54      8.83 o 
   6   2   7      317.14      331.31     21.66 o 
   7   2   7        5.99        1.86      9.59 o 
   8   2   7      277.96      331.01     31.04 o 
   9   2   7      190.12      139.93     29.57 o 
  10   2   7        1.52      -27.40     21.72 o 
  11   2   7       42.17       32.75     51.44 o 
 -14   3   7       12.73       -1.96     19.48 o 
 -13   3   7      318.58      395.71     44.72 o 
 -12   3   7        1.33       -5.58     17.43 o 
 -11   3   7      235.43      277.91     34.72 o 
 -10   3   7      272.42      246.14     19.54 o 
  -9   3   7      116.59      109.30     12.51 o 
  -8   3   7      351.21      356.42     16.83 o 
  -7   3   7        7.29       10.20      6.82 o 
  -6   3   7       25.75       33.92      7.02 o 
  -5   3   7       18.82       20.89      6.18 o 
  -4   3   7      407.20      413.29     16.39 o 
  -3   3   7       25.03       42.29      6.25 o 
  -2   3   7        5.08        4.56      4.03 o 
  -1   3   7      743.39      656.93     13.35 o 
   0   3   7     1656.67     1662.43     25.78 o 
   1   3   7     1994.13     1838.49     31.06 o 
   2   3   7      893.33      848.46     20.28 o 
   3   3   7      733.77      716.00     19.96 o 
   4   3   7     1377.99     1378.57     40.86 o 
   5   3   7       38.46       23.06      8.57 o 
   6   3   7       51.56       46.37     10.56 o 
   7   3   7      118.83      136.06     14.89 o 
   8   3   7       84.30      101.87     22.02 o 
   9   3   7       91.81      145.53     29.89 o 
  10   3   7        1.35       26.63     23.04 o 
  11   3   7      105.34      152.45     56.96 o 
 -13   4   7        7.22       50.02     23.74 o 
 -12   4   7      120.86      123.30     55.73 o 
 -11   4   7       42.07       38.82     20.90 o 
 -10   4   7       99.18       82.96     18.62 o 
  -9   4   7      590.85      602.61     24.44 o 
  -8   4   7      937.93      862.97     32.70 o 
  -7   4   7      175.02      168.74     12.43 o 
  -6   4   7       47.47       58.26      8.14 o 
  -5   4   7      149.23      182.50     12.04 o 
  -4   4   7      228.48      227.96     11.97 o 
  -3   4   7        0.45        4.56      4.66 o 
  -2   4   7     1815.22     2130.20     26.51 o 
  -1   4   7      422.26      391.15     12.76 o 
   0   4   7      404.15      462.45     12.88 o 
   1   4   7       72.72       51.09      7.14 o 
   2   4   7       13.65        4.48      7.08 o 
   3   4   7      133.82      122.35     11.28 o 
   4   4   7        3.45       14.33      9.09 o 
   5   4   7      114.29      155.87     13.44 o 
   6   4   7       52.65       32.08     10.88 o 
   7   4   7        0.33       -9.70     11.33 o 
   8   4   7        3.88      -20.94     13.96 o 
   9   4   7      199.84      242.89     35.02 o 
  10   4   7       86.04       93.62     29.64 o 
  11   4   7       22.67       12.11     23.00 o 
 -13   5   7        5.70      -13.77     18.82 o 
 -12   5   7        0.22      -26.87     29.07 o 
 -11   5   7        0.16       19.84     23.14 o 
 -10   5   7       25.30       11.60     14.29 o 
  -9   5   7        7.65       -1.42     10.75 o 
  -8   5   7      301.66      286.31     18.58 o 
  -7   5   7        9.77       20.39     10.36 o 
  -6   5   7      158.88      160.14     12.60 o 
  -5   5   7      163.74      167.86     12.77 o 
  -4   5   7      570.21      558.15     16.90 o 
  -3   5   7        1.54        0.58      6.00 o 
  -2   5   7      141.65      142.69     14.91 o 
  -1   5   7        8.57       12.90      4.94 o 
   0   5   7      321.84      354.92     12.09 o 
   1   5   7       58.83       63.15      6.74 o 
   2   5   7      583.54      661.91     20.79 o 
   3   5   7      276.98      307.33     18.14 o 
   4   5   7       44.49       43.80     10.15 o 
   5   5   7      175.76      226.81     21.20 o 
   6   5   7        9.82        6.34     11.70 o 
   7   5   7       23.46       41.03     13.61 o 
   8   5   7      178.38      145.20     22.52 o 
   9   5   7       36.72        6.85     19.97 o 
  10   5   7        4.10       11.04     22.55 o 
 -12   6   7       41.52       58.44     22.47 o 
 -11   6   7        4.59       17.61     18.88 o 
 -10   6   7      166.06      102.72     18.41 o 
  -9   6   7      504.20      572.99     33.01 o 
  -8   6   7      820.32     1017.93     30.33 o 
  -7   6   7      230.55      192.96     18.28 o 
  -6   6   7       45.85       44.98      9.53 o 
  -5   6   7       75.17       91.75      9.22 o 
  -4   6   7       47.80       61.43      7.47 o 
  -3   6   7       77.42       59.45      8.59 o 
  -2   6   7      208.41      255.94      9.53 o 
  -1   6   7       42.96       68.90      8.39 o 
   0   6   7       49.63       19.73      7.60 o 
   1   6   7      365.31      484.45     13.80 o 
   2   6   7       16.57       14.72      6.42 o 
   3   6   7      633.78      628.79     21.59 o 
   4   6   7       93.16       81.59     12.54 o 
   5   6   7       23.38       20.67     11.81 o 
   6   6   7       92.65       72.26     14.14 o 
   7   6   7       20.56       12.72     12.77 o 
   8   6   7       25.97       46.33     18.64 o 
   9   6   7       12.06       52.16     33.23 o 
  10   6   7       82.41       90.80     41.47 o 
 -12   7   7       21.67       20.69     29.57 o 
 -11   7   7       14.49       -4.84     17.24 o 
 -10   7   7      126.69      105.98     18.46 o 
  -9   7   7        6.95        8.66     10.81 o 
  -8   7   7       22.93       37.25     10.81 o 
  -7   7   7      314.44      325.63     18.15 o 
  -6   7   7       44.90       66.86      9.94 o 
  -5   7   7      146.53      149.16     15.84 o 
  -4   7   7      100.38       93.88      7.86 o 
  -3   7   7        1.25      -13.88      9.25 o 
  -2   7   7        8.33        5.07     12.89 o 
  -1   7   7      239.95      215.88     19.29 o 
   0   7   7        7.29       11.77      7.68 o 
   1   7   7      217.00      255.35     16.10 o 
   2   7   7        0.25        0.17      5.64 o 
   3   7   7       34.42       15.88     11.13 o 
   4   7   7      112.18       67.24     14.57 o 
   5   7   7      117.04      132.69     17.90 o 
   6   7   7        7.22        2.73     13.75 o 
   7   7   7        7.13       23.88     17.41 o 
   8   7   7       32.91       15.64     42.68 o 
   9   7   7        6.71       35.15     25.37 o 
 -11   8   7        4.71      -10.53     21.60 o 
 -10   8   7       33.90       15.93     27.45 o 
  -9   8   7       91.41      103.08     18.79 o 
  -8   8   7        2.27       -1.51     10.44 o 
  -7   8   7      247.80      242.16     16.22 o 
  -6   8   7       28.44       60.50      9.97 o 
  -5   8   7       60.14       90.89      9.96 o 
  -4   8   7      236.38      196.36     15.69 o 
  -3   8   7        5.77       15.84     11.27 o 
  -2   8   7      750.17      752.83     28.45 o 
  -1   8   7        3.68        3.00      8.57 o 
   0   8   7      972.29      973.46     57.79 o 
   1   8   7       48.39       22.57     11.50 o 
   2   8   7       40.01       26.79     12.67 o 
   3   8   7      192.06      167.35     16.48 o 
   4   8   7        0.09       11.65     11.93 o 
   5   8   7       53.74       48.34     14.46 o 
   6   8   7       84.26       76.56     16.78 o 
   7   8   7        4.99       -0.73     16.64 o 
   8   8   7        0.18        2.30     21.30 o 
 -10   9   7        2.41      -10.07     15.58 o 
  -9   9   7       20.92       27.21     24.26 o 
  -8   9   7        0.67       -5.24     13.98 o 
  -7   9   7       60.31       67.97     12.46 o 
  -6   9   7       23.58       17.95     12.78 o 
  -5   9   7        0.05       -4.27     12.16 o 
  -4   9   7        7.05       14.99     12.14 o 
  -3   9   7        1.47       -8.53     10.09 o 
  -2   9   7      355.53      288.53     22.88 o 
  -1   9   7        2.51      -14.80     12.09 o 
   0   9   7      234.13      236.00     17.43 o 
   1   9   7        0.32        6.35     10.26 o 
   2   9   7        6.81        6.56     11.68 o 
   3   9   7       20.86       12.05     11.02 o 
   4   9   7       11.23       14.83     12.28 o 
   5   9   7       25.68       18.09     12.37 o 
   6   9   7        3.67        0.88     17.81 o 
   7   9   7        0.14      -20.20     15.28 o 
  -8  10   7       10.43        5.64     24.31 o 
  -7  10   7       20.11        1.68     13.90 o 
  -6  10   7       26.55       32.97     14.19 o 
  -5  10   7       12.15       -3.31     12.70 o 
  -4  10   7        2.18       15.12     11.46 o 
  -3  10   7       90.91      100.57     15.79 o 
  -2  10   7      115.66      119.43     16.75 o 
  -1  10   7        5.58       -3.04     11.29 o 
   0  10   7      413.48      393.78     51.66 o 
   1  10   7      178.11      211.62     18.07 o 
   2  10   7      104.24      106.75     13.23 o 
   3  10   7       90.52       94.72     14.21 o 
   4  10   7       24.02       11.51     12.44 o 
   5  10   7        0.08       19.70     13.19 o 
   6  10   7        2.97        0.69     14.81 o 
  -7  11   7       53.53       45.64     15.76 o 
  -6  11   7       18.49        6.55     12.81 o 
  -5  11   7       95.82      124.76     17.68 o 
  -4  11   7        6.44       -3.52     10.96 o 
  -3  11   7        7.26        8.75     10.23 o 
  -2  11   7        6.19        5.90     13.31 o 
  -1  11   7        2.54       -0.87     24.04 o 
   0  11   7       18.94       17.40     13.95 o 
   1  11   7        7.15        0.92     14.91 o 
   2  11   7        2.98       13.52      9.88 o 
   3  11   7       10.66       31.83     11.62 o 
   4  11   7        0.13       -2.32     11.66 o 
  -3  12   7        1.30       -1.98     12.53 o 
  -2  12   7        0.56      -12.04     27.20 o 
  -1  12   7       70.04       90.86     34.09 o 
   0  12   7        0.00      -12.13     25.59 o 
   1  12   7       89.76      114.84     17.85 o 
 -14   0   8        0.08      -20.40     27.11 o 
 -13   0   8      141.32      111.07     41.03 o 
 -12   0   8        2.86       11.73     27.14 o 
 -11   0   8        3.90      -19.44     21.26 o 
 -10   0   8        3.91       18.35     13.09 o 
  -9   0   8      285.70      301.45     21.09 o 
  -8   0   8      165.63      179.61     16.73 o 
  -7   0   8       11.82        9.49      9.63 o 
  -6   0   8     1997.13     2078.82     49.46 o 
  -5   0   8       16.13       16.75      7.92 o 
  -4   0   8      723.68      750.36     29.16 o 
  -3   0   8       10.74        9.77      5.80 o 
  -2   0   8      130.36      121.76     19.36 o 
  -1   0   8    10285.67    10522.64    198.42 o 
   0   0   8      360.18      523.15     45.78 o 
   1   0   8    10325.54     9279.45    219.48 o 
   2   0   8     6777.40     6689.65    167.18 o 
   3   0   8      409.91      426.70     26.84 o 
   4   0   8     1361.83     1446.18     47.85 o 
   5   0   8      988.86      967.24     51.22 o 
   6   0   8      277.78      332.31     31.72 o 
   7   0   8       20.15       12.21     15.83 o 
   8   0   8       18.56       14.09     25.96 o 
   9   0   8      520.45      457.19     65.16 o 
  10   0   8        6.08       12.17     29.40 o 
  11   0   8       77.04      143.30     49.10 o 
 -14   1   8        0.13       -9.29     20.30 o 
 -13   1   8       21.05       32.21     23.10 o 
 -12   1   8       88.28       58.06     23.45 o 
 -11   1   8       14.59       14.58     16.95 o 
 -10   1   8        2.34        3.43      9.11 o 
  -9   1   8       45.57       60.23      9.25 o 
  -8   1   8      444.41      440.41     18.29 o 
  -7   1   8      146.64      154.70     11.59 o 
  -6   1   8       30.17       27.80      6.90 o 
  -5   1   8      915.55      868.81     20.21 o 
  -4   1   8      709.39      678.12     20.62 o 
  -3   1   8      706.28      873.27     17.44 o 
  -2   1   8      412.31      412.62     17.25 o 
  -1   1   8     3529.99     3460.76     49.74 o 
   0   1   8     2300.41     2309.13     40.15 o 
   1   1   8       63.95       43.84      9.62 o 
   2   1   8      248.24      309.06     16.61 o 
   3   1   8     2306.71     2360.20     38.54 o 
   4   1   8      663.60      609.28     22.66 o 
   5   1   8       91.59       79.42     11.09 o 
   6   1   8        0.13       -4.67      9.09 o 
   7   1   8       63.48       34.57     15.91 o 
   8   1   8        2.31      -17.55     15.82 o 
   9   1   8       47.52       70.80     24.49 o 
  10   1   8        7.75       14.18     22.91 o 
  11   1   8        7.17      -19.46     21.81 o 
 -14   2   8       33.85       43.37     39.69 o 
 -13   2   8      245.11      222.35     46.37 o 
 -12   2   8       17.17       44.49     21.97 o 
 -11   2   8      300.98      248.20     46.80 o 
 -10   2   8       57.33       61.66     12.08 o 
  -9   2   8      206.62      192.74     15.44 o 
  -8   2   8        0.82        2.40      6.12 o 
  -7   2   8       42.49       53.87      7.31 o 
  -6   2   8      112.50       95.75     10.53 o 
  -5   2   8      824.04      761.19     19.37 o 
  -4   2   8      432.43      312.64     13.19 o 
  -3   2   8     1593.36     1380.61     22.65 o 
  -2   2   8      354.76      346.62     11.47 o 
  -1   2   8      117.60      103.85      8.41 o 
   0   2   8     1354.48     1418.08     28.73 o 
   1   2   8     2074.55     1956.03     36.34 o 
   2   2   8      630.05      630.91     19.17 o 
   3   2   8      136.13      162.13     11.77 o 
   4   2   8      133.27      139.09     14.13 o 
   5   2   8      290.26      322.34     16.63 o 
   6   2   8      280.21      298.82     17.28 o 
   7   2   8      310.80      359.54     27.49 o 
   8   2   8      325.37      317.13     37.93 o 
   9   2   8      179.72      285.68     40.40 o 
  10   2   8        0.26       30.46     42.07 o 
  11   2   8        3.08      -14.45     20.27 o 
 -14   3   8        0.19        7.13     22.11 o 
 -13   3   8       23.35        4.62     20.09 o 
 -12   3   8        3.49       15.16     18.87 o 
 -11   3   8       18.18        5.14     17.94 o 
 -10   3   8     1156.15     1247.50     39.93 o 
  -9   3   8       56.27       83.85     11.60 o 
  -8   3   8       30.33       27.38      9.86 o 
  -7   3   8       22.16       20.14      7.56 o 
  -6   3   8      240.54      242.89     11.81 o 
  -5   3   8     1143.50     1283.87     24.47 o 
  -4   3   8      210.13      262.99     13.37 o 
  -3   3   8       30.73       57.31      6.39 o 
  -2   3   8      415.38      462.49     13.50 o 
  -1   3   8      109.05      125.51      8.95 o 
   0   3   8      829.61      804.86     18.91 o 
   1   3   8      394.38      487.02     19.82 o 
   2   3   8        0.28       -1.13      6.74 o 
   3   3   8      187.14      188.92     14.32 o 
   4   3   8      122.11      115.62     10.96 o 
   5   3   8        7.69       11.03      8.91 o 
   6   3   8      113.45      107.58     13.06 o 
   7   3   8        0.85       18.96     13.36 o 
   8   3   8      180.34      177.42     25.72 o 
   9   3   8       34.47       15.11     21.18 o 
  10   3   8       37.22       57.25     26.97 o 
 -13   4   8       29.70       14.99     21.47 o 
 -12   4   8       42.41       32.51     22.01 o 
 -11   4   8      133.96      125.21     26.63 o 
 -10   4   8        4.24       20.73     12.81 o 
  -9   4   8        1.81       -8.61     10.44 o 
  -8   4   8      367.83      416.43     19.50 o 
  -7   4   8       62.61       70.86     10.15 o 
  -6   4   8      101.67      127.59     10.07 o 
  -5   4   8      528.20      537.74     17.51 o 
  -4   4   8      326.59      303.40     12.78 o 
  -3   4   8       31.66       44.42      5.67 o 
  -2   4   8        9.07       18.58      4.86 o 
  -1   4   8      603.71      569.27     13.76 o 
   0   4   8     1293.07     1356.43     25.20 o 
   1   4   8      221.64      225.53     17.86 o 
   2   4   8        2.44        5.76      7.64 o 
   3   4   8        4.47       11.19      9.44 o 
   4   4   8        6.53       12.49      8.67 o 
   5   4   8      510.43      451.16     20.86 o 
   6   4   8        0.05       -8.42     19.45 o 
   7   4   8      324.76      312.42     26.56 o 
   8   4   8      569.17      530.05     78.27 o 
   9   4   8      134.30      134.35     36.86 o 
  10   4   8        2.24       -9.47     22.85 o 
 -13   5   8        3.27        2.08     20.88 o 
 -12   5   8        2.90       17.86     23.91 o 
 -11   5   8      156.27      207.91     34.07 o 
 -10   5   8        7.33       22.86     14.61 o 
  -9   5   8       21.01       -2.30     10.44 o 
  -8   5   8      225.45      238.71     17.24 o 
  -7   5   8      318.59      300.81     17.66 o 
  -6   5   8      278.33      220.75     18.16 o 
  -5   5   8        5.10        5.21      8.76 o 
  -4   5   8       90.06       95.74      9.04 o 
  -3   5   8     1472.70     1447.06     28.28 o 
  -2   5   8      266.47      285.07     11.52 o 
  -1   5   8       57.72       86.18      7.22 o 
   0   5   8       85.94       71.41      8.38 o 
   1   5   8       69.24       40.98      6.64 o 
   2   5   8      341.61      401.25     17.08 o 
   3   5   8      467.70      504.72     22.87 o 
   4   5   8      270.16      286.16     17.72 o 
   5   5   8       16.74       31.85     10.97 o 
   6   5   8        2.59      -14.18     11.41 o 
   7   5   8       56.23       64.03     16.79 o 
   8   5   8       56.12       37.60     19.23 o 
   9   5   8        6.07       15.11     19.92 o 
  10   5   8        9.10      -14.57     20.51 o 
 -12   6   8       19.99       36.11     20.77 o 
 -11   6   8        0.46       16.39     26.19 o 
 -10   6   8       32.55       25.16     14.92 o 
  -9   6   8      780.06      744.94     29.75 o 
  -8   6   8        9.61       -0.58     10.34 o 
  -7   6   8       56.41       53.93     11.31 o 
  -6   6   8        6.57       -1.86      8.96 o 
  -5   6   8       21.59       18.67      7.62 o 
  -4   6   8       11.16       17.98      6.55 o 
  -3   6   8      126.13      163.88     12.72 o 
  -2   6   8      194.18      229.86      9.87 o 
  -1   6   8       95.75       89.48      8.12 o 
   0   6   8        1.68        7.32      5.57 o 
   1   6   8      177.97      187.13     12.24 o 
   2   6   8        6.88        7.87      6.41 o 
   3   6   8       42.92       60.31     13.08 o 
   4   6   8       63.64       62.10     12.74 o 
   5   6   8       46.22       38.63     12.70 o 
   6   6   8        3.37       10.40     12.16 o 
   7   6   8        0.25      -18.53     12.35 o 
   8   6   8       62.46       44.87     42.89 o 
   9   6   8        6.39      -21.49     27.73 o 
 -12   7   8        3.14       32.31     37.26 o 
 -11   7   8        5.49       16.74     18.35 o 
 -10   7   8        1.90       11.17     13.19 o 
  -9   7   8       62.61       55.28     13.55 o 
  -8   7   8       64.74       61.42     14.19 o 
  -7   7   8       28.89       19.37      9.70 o 
  -6   7   8        1.18       -0.70      9.37 o 
  -5   7   8      220.79      208.96     14.43 o 
  -4   7   8      655.37      735.72     18.69 o 
  -3   7   8       22.61       10.89      6.22 o 
  -2   7   8      394.94      370.30     19.60 o 
  -1   7   8       15.64       20.59      7.72 o 
   0   7   8        5.91        1.51      7.67 o 
   1   7   8       10.15        6.64     11.66 o 
   2   7   8        3.52       32.32     17.93 o 
   3   7   8      156.96      199.09     18.17 o 
   4   7   8       32.66        8.16     12.77 o 
   5   7   8       19.60       53.02     15.25 o 
   6   7   8      277.99      342.59     26.88 o 
   7   7   8       10.89        4.90     17.57 o 
   8   7   8       30.16       27.35     22.89 o 
 -11   8   8       29.65       19.29     24.09 o 
 -10   8   8       14.77       18.32     16.65 o 
  -9   8   8       23.33       28.80     13.93 o 
  -8   8   8        0.28       -5.91     10.85 o 
  -7   8   8        4.44       -5.00      8.71 o 
  -6   8   8        8.14        5.90      8.14 o 
  -5   8   8        1.46      -10.26      6.84 o 
  -4   8   8       11.82       -1.05     10.06 o 
  -3   8   8       19.76       29.79     10.74 o 
  -2   8   8      109.93      174.26     23.46 o 
  -1   8   8      191.48      233.24     16.58 o 
   0   8   8      163.32      123.07     15.90 o 
   1   8   8      252.00      254.90     20.56 o 
   2   8   8      118.12      104.93     23.74 o 
   3   8   8        3.20       -5.74     13.96 o 
   4   8   8       12.17        6.62     12.05 o 
   5   8   8       35.02       51.62     14.98 o 
   6   8   8       29.69       -1.11     13.77 o 
   7   8   8        1.92      -24.00     16.00 o 
   8   8   8       14.71       32.93     27.56 o 
 -10   9   8        7.75       26.80     19.19 o 
  -9   9   8       32.53       31.51     14.66 o 
  -8   9   8       19.21       30.74     12.68 o 
  -7   9   8       38.87       24.32     10.24 o 
  -6   9   8        1.30       -4.42     15.64 o 
  -5   9   8       82.65       65.22     15.61 o 
  -4   9   8      147.72      160.69     17.52 o 
  -3   9   8      476.93      423.03     23.53 o 
  -2   9   8        2.73       -5.31     13.75 o 
  -1   9   8       21.34       40.96     14.62 o 
   0   9   8        8.57       -7.71     10.72 o 
   1   9   8       20.95       49.55     13.75 o 
   2   9   8        3.33        5.40     12.34 o 
   3   9   8      151.45      194.84     18.04 o 
   4   9   8        0.01       -7.00     13.24 o 
   5   9   8       18.59       13.21     13.55 o 
   6   9   8       21.62       17.34     25.73 o 
  -8  10   8       70.58       97.14     21.48 o 
  -7  10   8        5.12        3.80     22.62 o 
  -6  10   8       47.77       41.13     14.29 o 
  -5  10   8        5.99      -10.00     15.56 o 
  -4  10   8        3.55       22.03     14.14 o 
  -3  10   8        1.39        3.12     31.73 o 
  -2  10   8      101.32       85.54     16.86 o 
  -1  10   8      102.81       95.55     16.93 o 
   0  10   8      193.84      237.49     23.04 o 
   1  10   8        6.57       24.68     12.39 o 
   2  10   8      146.73      147.41     15.39 o 
   3  10   8      119.56       97.46     15.07 o 
   4  10   8        0.81        4.14     12.88 o 
   5  10   8        0.46       -6.74     17.17 o 
  -6  11   8        2.75       10.10     15.33 o 
  -5  11   8       12.96       -7.21     12.51 o 
  -4  11   8        0.90        1.31     11.47 o 
  -3  11   8        0.02        6.89     19.85 o 
  -2  11   8        8.87       -9.18     12.09 o 
  -1  11   8        1.19       -9.22     12.13 o 
   0  11   8       44.43       38.42     15.43 o 
   1  11   8       18.03      -10.46     21.61 o 
   2  11   8       22.10       21.93     11.31 o 
   3  11   8       16.84        6.63     11.75 o 
  -2  12   8        6.16       -9.60     12.99 o 
  -1  12   8       94.90      150.31     39.80 o 
 -14   1   9        5.70       18.19     31.03 o 
 -13   1   9       27.50       24.43     20.26 o 
 -12   1   9      167.12      115.57     27.16 o 
 -11   1   9       31.09       30.33     21.46 o 
 -10   1   9      170.00      206.76     18.39 o 
  -9   1   9        5.00       -4.85      7.31 o 
  -8   1   9      100.09      120.29     11.88 o 
  -7   1   9       84.76       73.00      9.12 o 
  -6   1   9       47.61       53.50      8.60 o 
  -5   1   9      325.01      332.70     14.01 o 
  -4   1   9       79.56      107.59      8.21 o 
  -3   1   9      133.63      178.92     10.08 o 
  -2   1   9     2348.84     2221.70     34.35 o 
  -1   1   9      537.27      745.95     19.17 o 
   0   1   9     1646.24     1899.18     36.23 o 
   1   1   9     1295.59     1281.70     32.03 o 
   2   1   9     1414.75     1372.38     31.38 o 
   3   1   9       23.60       10.85      8.28 o 
   4   1   9      679.82      644.21     24.86 o 
   5   1   9       24.25       40.42     10.34 o 
   6   1   9      451.01      458.85     21.04 o 
   7   1   9        1.85      -20.50     13.96 o 
   8   1   9       25.47        9.79     20.73 o 
   9   1   9      134.74      151.51     43.68 o 
  10   1   9        1.12      -24.16     21.50 o 
 -14   2   9       23.13       31.28     23.44 o 
 -13   2   9       12.97      -28.17     18.78 o 
 -12   2   9        5.32       -0.29     17.89 o 
 -11   2   9       27.31       62.60     21.97 o 
 -10   2   9      179.16      192.70     17.94 o 
  -9   2   9        0.60       -7.49      8.29 o 
  -8   2   9      199.37      161.33     12.09 o 
  -7   2   9       64.45       55.18      8.54 o 
  -6   2   9      517.71      604.44     18.61 o 
  -5   2   9      401.11      413.85     17.07 o 
  -4   2   9        3.25       16.28      6.10 o 
  -3   2   9     1761.85     1851.22     28.65 o 
  -2   2   9     1855.01     2060.04     32.48 o 
  -1   2   9     4346.34     4745.30     65.79 o 
   0   2   9     2899.39     2889.88     48.75 o 
   1   2   9       11.88        4.36      7.57 o 
   2   2   9      367.08      385.01     16.52 o 
   3   2   9       28.45       12.35      8.52 o 
   4   2   9        2.18       -3.32      8.28 o 
   5   2   9       29.74       38.63     10.32 o 
   6   2   9       79.31       53.52     12.36 o 
   7   2   9       69.31       70.23     19.68 o 
   8   2   9        2.39       -2.46     18.62 o 
   9   2   9      120.62      128.82     31.33 o 
  10   2   9        0.64       -2.67     22.73 o 
 -14   3   9        0.01       19.87     35.32 o 
 -13   3   9       80.33       80.41     28.68 o 
 -12   3   9       36.76       46.95     21.03 o 
 -11   3   9       42.24       19.98     18.40 o 
 -10   3   9      113.12      101.37     18.49 o 
  -9   3   9      814.33      830.12     26.14 o 
  -8   3   9        0.94        4.27      8.31 o 
  -7   3   9      274.40      286.54     14.85 o 
  -6   3   9       31.75       30.59      7.41 o 
  -5   3   9     1571.34     1574.55     30.47 o 
  -4   3   9      428.56      467.41     18.79 o 
  -3   3   9      573.55      575.47     14.85 o 
  -2   3   9      285.64      293.15     11.15 o 
  -1   3   9      759.04      733.33     18.54 o 
   0   3   9     1792.20     1825.63     32.20 o 
   1   3   9     1066.44     1070.84     27.37 o 
   2   3   9      111.82       96.07     10.28 o 
   3   3   9        5.14        5.21      9.79 o 
   4   3   9        2.91       -0.42      8.38 o 
   5   3   9       18.69       12.86      9.74 o 
   6   3   9      436.13      334.10     21.92 o 
   7   3   9      261.03      278.39     29.38 o 
   8   3   9      190.26      227.05     35.46 o 
   9   3   9       30.71       39.41     24.03 o 
  10   3   9       29.73       30.22     24.70 o 
 -13   4   9       32.25       29.99     22.58 o 
 -12   4   9        0.15       19.75     19.73 o 
 -11   4   9       17.90       -6.03     17.06 o 
 -10   4   9      137.04      159.89     20.45 o 
  -9   4   9      107.03       94.08     14.08 o 
  -8   4   9       28.37       15.98     10.15 o 
  -7   4   9     1213.40     1182.26     31.36 o 
  -6   4   9      186.17      180.97     12.13 o 
  -5   4   9      206.57      219.34     15.16 o 
  -4   4   9      864.41      908.73     23.16 o 
  -3   4   9      150.10      160.36      9.52 o 
  -2   4   9      124.46      148.11      9.91 o 
  -1   4   9      370.97      430.28     20.67 o 
   0   4   9      681.88      770.55     21.20 o 
   1   4   9      265.48      296.77     15.86 o 
   2   4   9      280.39      287.34     16.35 o 
   3   4   9      760.66      811.35     26.08 o 
   4   4   9      117.74      129.00     12.83 o 
   5   4   9      236.61      272.62     19.10 o 
   6   4   9      510.05      556.86     41.26 o 
   7   4   9       28.19       54.98     19.48 o 
   8   4   9        2.41       27.38     26.36 o 
   9   4   9        4.18       20.43     22.62 o 
  10   4   9       15.22       50.20     32.29 o 
 -13   5   9        0.37       -9.95     19.58 o 
 -12   5   9       94.40      121.17     28.49 o 
 -11   5   9       33.14       34.78     20.09 o 
 -10   5   9       37.35       18.46     13.59 o 
  -9   5   9        7.30       15.23     11.35 o 
  -8   5   9        9.38       13.64     12.23 o 
  -7   5   9       74.17       77.00     12.04 o 
  -6   5   9       96.45      123.90     12.58 o 
  -5   5   9       55.27       76.66     15.60 o 
  -4   5   9      391.10      330.19     19.02 o 
  -3   5   9      207.11      207.55     11.01 o 
  -2   5   9        4.99       -0.51      5.97 o 
  -1   5   9       81.08       99.89      8.19 o 
   0   5   9        2.79       10.36      6.01 o 
   1   5   9       99.75      115.73      9.61 o 
   2   5   9        7.43      -12.36      8.24 o 
   3   5   9      109.50      133.50     14.38 o 
   4   5   9       17.91        0.41     10.34 o 
   5   5   9        1.45        9.09     11.70 o 
   6   5   9        0.00       -6.70     12.41 o 
   7   5   9        0.03       -5.53     15.88 o 
   8   5   9       39.89       38.78     20.03 o 
   9   5   9        0.31       15.61     21.60 o 
 -12   6   9       13.57       13.88     20.34 o 
 -11   6   9        3.93        2.17     18.41 o 
 -10   6   9      263.44      292.17     25.34 o 
  -9   6   9       27.39        7.90     12.60 o 
  -8   6   9       53.66       59.33     12.12 o 
  -7   6   9      841.42      879.31     28.23 o 
  -6   6   9       77.38      103.80     12.73 o 
  -5   6   9      100.93       92.09     11.42 o 
  -4   6   9      406.43      384.50     15.56 o 
  -3   6   9       60.40      124.05     10.32 o 
  -2   6   9      202.54      209.15     11.83 o 
  -1   6   9     1018.24     1068.76     24.07 o 
   0   6   9      649.96      717.32     21.47 o 
   1   6   9        2.44        8.01      6.44 o 
   2   6   9       47.58       66.09     10.73 o 
   3   6   9     1018.47      899.41     32.69 o 
   4   6   9       27.33       -3.58     12.06 o 
   5   6   9      142.08      149.00     17.09 o 
   6   6   9      370.84      444.12     50.96 o 
   7   6   9       35.17       75.77     25.77 o 
   8   6   9        0.01       17.57     22.47 o 
   9   6   9       17.45       90.59     40.73 o 
 -12   7   9       24.99       23.84     20.17 o 
 -11   7   9        0.57       48.18     20.49 o 
 -10   7   9       22.87        9.83     13.61 o 
  -9   7   9       57.60       37.75     13.89 o 
  -8   7   9       13.82       25.00     10.56 o 
  -7   7   9       48.09       23.70     10.38 o 
  -6   7   9       23.20       42.13     10.64 o 
  -5   7   9      847.11      822.41     25.19 o 
  -4   7   9       14.16        8.18      7.88 o 
  -3   7   9        6.28       -4.80      8.25 o 
  -2   7   9      509.94      547.29     24.85 o 
  -1   7   9      338.19      357.92     21.93 o 
   0   7   9        5.55       -1.00      6.60 o 
   1   7   9      427.11      409.95     18.36 o 
   2   7   9       87.95       60.66     11.39 o 
   3   7   9       87.24      112.87     19.24 o 
   4   7   9        0.10        7.57     12.51 o 
   5   7   9        0.01        1.03     13.75 o 
   6   7   9      319.30      321.78     33.81 o 
   7   7   9        7.12       -7.31     19.81 o 
   8   7   9        3.45       35.35     23.82 o 
 -11   8   9       12.56       43.72     27.14 o 
 -10   8   9       33.19       49.81     20.71 o 
  -9   8   9        6.06        9.36     12.92 o 
  -8   8   9        0.32       -9.31     10.34 o 
  -7   8   9      209.29      235.75     19.07 o 
  -6   8   9        0.42       -7.87      8.39 o 
  -5   8   9       35.36       13.92      8.06 o 
  -4   8   9      479.25      510.17     26.35 o 
  -3   8   9       19.60       24.04     13.17 o 
  -2   8   9      377.48      393.98     25.22 o 
  -1   8   9      473.66      472.91     31.66 o 
   0   8   9      376.42      384.92     24.94 o 
   1   8   9       12.97       -8.25     16.40 o 
   2   8   9        5.77      -10.91     12.45 o 
   3   8   9       70.76       85.57     11.11 o 
   4   8   9        2.09      -13.01      8.67 o 
   5   8   9        2.11        3.65     14.04 o 
   6   8   9       27.64       -1.75     16.61 o 
   7   8   9        5.68      -26.63     24.07 o 
  -9   9   9        2.96       12.78     15.08 o 
  -8   9   9        0.97        5.56     11.32 o 
  -7   9   9       31.43       31.49     13.58 o 
  -6   9   9       49.83       31.85     16.25 o 
  -5   9   9        1.43       17.03     13.43 o 
  -4   9   9        0.33       -2.40     24.47 o 
  -3   9   9       19.71       31.50     17.01 o 
  -2   9   9       15.04       14.63     15.11 o 
  -1   9   9       43.31       40.04     12.92 o 
   0   9   9      122.20       88.42     15.27 o 
   1   9   9      169.33      146.85     18.23 o 
   2   9   9       18.20        8.63     13.89 o 
   3   9   9        0.06        3.64     11.94 o 
   4   9   9       22.26        9.36     13.32 o 
   5   9   9        4.08       -2.21     17.89 o 
   6   9   9       18.47       -4.44     16.51 o 
  -8  10   9        1.10      -14.57     15.82 o 
  -7  10   9       40.62       59.10     18.62 o 
  -6  10   9        0.07       -8.71     13.48 o 
  -5  10   9        0.84       13.04     14.19 o 
  -4  10   9       23.91       34.13     17.96 o 
  -3  10   9       35.91       31.83     22.50 o 
  -2  10   9       39.04       13.99     15.14 o 
  -1  10   9        4.77       17.34     24.71 o 
   0  10   9      144.50      137.48     17.22 o 
   1  10   9       68.79       58.14     14.89 o 
   2  10   9        3.03        1.11     12.38 o 
   3  10   9      165.28      180.77     24.01 o 
   4  10   9        6.54        1.97     13.28 o 
  -6  11   9        3.83       -0.42     18.09 o 
  -5  11   9      133.95      107.87     17.66 o 
  -4  11   9       23.46       74.08     28.50 o 
  -3  11   9        0.01      -11.60     16.00 o 
  -2  11   9        5.41       36.95     30.99 o 
  -1  11   9        5.40       17.46     14.17 o 
   0  11   9       25.21       47.37     16.80 o 
   1  11   9       20.39       36.43     13.84 o 
   2  11   9       10.28       -1.15     11.53 o 
 -14   0  10        7.31       20.04     31.40 o 
 -13   0  10        6.30       27.10     27.61 o 
 -12   0  10      102.22       86.41     36.53 o 
 -11   0  10        0.30        0.10     23.13 o 
 -10   0  10      289.38      370.99     53.88 o 
  -9   0  10      228.99      271.63     23.61 o 
  -8   0  10        0.17       -1.15     13.93 o 
  -7   0  10      113.02      101.46     27.25 o 
  -6   0  10     1820.52     1832.55     47.14 o 
  -5   0  10      705.18      712.40     42.40 o 
  -4   0  10       63.15       52.52     12.42 o 
  -3   0  10     4827.22     5042.59    107.76 o 
  -2   0  10      497.64      341.38     31.03 o 
  -1   0  10     1069.12     1119.68     41.80 o 
   0   0  10      255.22      248.99     24.89 o 
   1   0  10       46.97       36.29     14.27 o 
   2   0  10      565.11      639.15     41.30 o 
   3   0  10       11.79       -4.11      7.53 o 
   4   0  10       17.28        8.19     10.74 o 
   5   0  10        0.33       -5.43     12.26 o 
   6   0  10      162.97      166.03     29.19 o 
   7   0  10       96.92       80.68     33.54 o 
   8   0  10       25.86       37.43     32.25 o 
   9   0  10       17.31        7.79     28.97 o 
  10   0  10       13.08        7.37     33.78 o 
 -14   1  10        9.20       35.44     24.22 o 
 -13   1  10        0.51       -8.21     17.97 o 
 -12   1  10      259.23      269.13     37.06 o 
 -11   1  10       10.68      -19.41     16.30 o 
 -10   1  10        7.01      -12.42     11.42 o 
  -9   1  10       80.15       74.72     12.20 o 
  -8   1  10       22.14       18.75      8.21 o 
  -7   1  10      455.65      453.22     18.33 o 
  -6   1  10        0.14       -0.07      6.91 o 
  -5   1  10      253.32      220.68     13.61 o 
  -4   1  10      108.54      170.78     11.52 o 
  -3   1  10      424.96      452.65     15.73 o 
  -2   1  10      852.98      943.09     20.91 o 
  -1   1  10       74.68       60.83      7.76 o 
   0   1  10       13.48        9.34      7.65 o 
   1   1  10     1184.33     1109.83     28.10 o 
   2   1  10      178.06      154.53     13.26 o 
   3   1  10        9.07       18.85      9.14 o 
   4   1  10       96.91      107.43     12.42 o 
   5   1  10      973.84     1047.85     29.14 o 
   6   1  10      152.42      179.46     21.60 o 
   7   1  10        9.06       19.23     20.79 o 
   8   1  10      144.55      157.96     31.08 o 
   9   1  10       16.63       -0.33     21.96 o 
  10   1  10        1.27      -16.72     22.36 o 
 -14   2  10        5.38       -2.74     21.25 o 
 -13   2  10       98.11       99.02     29.45 o 
 -12   2  10        4.69       14.29     18.84 o 
 -11   2  10       38.20       40.81     20.82 o 
 -10   2  10      332.66      369.17     31.33 o 
  -9   2  10      940.53     1005.28     28.13 o 
  -8   2  10        0.29       -8.11      7.60 o 
  -7   2  10      274.93      276.48     14.65 o 
  -6   2  10     3126.81     3291.91     62.44 o 
  -5   2  10        0.56        7.41      7.00 o 
  -4   2  10       53.46       67.52      7.45 o 
  -3   2  10      463.82      543.39     23.44 o 
  -2   2  10      267.42      284.16     12.67 o 
  -1   2  10      105.64      139.74     10.50 o 
   0   2  10     2235.94     2268.98     42.06 o 
   1   2  10      639.16      565.54     21.40 o 
   2   2  10      842.72      837.73     23.44 o 
   3   2  10      938.36      949.90     26.37 o 
   4   2  10        1.73        3.29      8.94 o 
   5   2  10       17.98       19.89     10.58 o 
   6   2  10       76.44       54.23     16.74 o 
   7   2  10       87.47       66.96     23.37 o 
   8   2  10        0.02        0.90     20.07 o 
   9   2  10        0.45       -7.50     20.20 o 
  10   2  10        0.66       14.17     39.81 o 
 -13   3  10        4.41       -4.62     20.73 o 
 -12   3  10        1.93       22.18     20.38 o 
 -11   3  10       13.86        3.57     16.72 o 
 -10   3  10        2.01        6.20     19.56 o 
  -9   3  10      513.48      562.17     24.21 o 
  -8   3  10     1002.63     1042.60     26.95 o 
  -7   3  10       35.38       43.94      9.27 o 
  -6   3  10       11.84        0.94      7.98 o 
  -5   3  10      825.79      844.50     24.11 o 
  -4   3  10      347.96      422.70     14.53 o 
  -3   3  10     2595.86     2751.48     38.66 o 
  -2   3  10      660.31      635.13     16.18 o 
  -1   3  10       10.86        5.20      6.63 o 
   0   3  10       90.51      108.36     10.04 o 
   1   3  10      519.64      537.64     21.44 o 
   2   3  10      112.35      129.45     11.89 o 
   3   3  10      391.82      415.42     19.26 o 
   4   3  10        4.10       -9.87      8.80 o 
   5   3  10       18.59        3.08     11.04 o 
   6   3  10       44.68       22.68     15.21 o 
   7   3  10      250.26      295.80     35.27 o 
   8   3  10        1.78        7.24     21.42 o 
   9   3  10        9.34       18.90     24.08 o 
 -13   4  10        6.58       26.85     24.32 o 
 -12   4  10       50.34       67.36     50.77 o 
 -11   4  10        3.38       -0.23     17.57 o 
 -10   4  10       18.06       47.58     17.28 o 
  -9   4  10       53.92       56.37     12.99 o 
  -8   4  10       49.90       47.96     12.07 o 
  -7   4  10      325.55      307.48     18.38 o 
  -6   4  10       92.20       88.70     10.80 o 
  -5   4  10       40.41       21.17      9.43 o 
  -4   4  10       22.40       25.66      7.74 o 
  -3   4  10      465.49      425.94     19.28 o 
  -2   4  10      303.49      259.59     14.68 o 
  -1   4  10     1297.81     1166.71     29.14 o 
   0   4  10      243.39      227.40     13.88 o 
   1   4  10      564.42      588.10     22.14 o 
   2   4  10      310.33      316.46     25.65 o 
   3   4  10       18.19       37.99     19.14 o 
   4   4  10       24.31       38.08     11.50 o 
   5   4  10       85.94       96.64     15.59 o 
   6   4  10       71.75       58.56     16.60 o 
   7   4  10        7.69       23.68     17.60 o 
   8   4  10      214.19      258.40     72.57 o 
   9   4  10       13.62      -12.65     21.46 o 
 -13   5  10        2.68       22.75     22.95 o 
 -12   5  10       10.31        8.21     20.28 o 
 -11   5  10        0.42       -0.87     20.25 o 
 -10   5  10       30.65       -2.12     14.35 o 
  -9   5  10      185.85      178.45     18.34 o 
  -8   5  10       27.47       48.86     12.06 o 
  -7   5  10        4.92        1.76      9.49 o 
  -6   5  10       47.50       46.94     11.10 o 
  -5   5  10      144.53      133.85     16.36 o 
  -4   5  10      239.00      184.01     15.88 o 
  -3   5  10      449.64      406.39     22.18 o 
  -2   5  10      643.76      604.54     17.80 o 
  -1   5  10      203.91      165.73     11.93 o 
   0   5  10     1975.16     1931.29     42.24 o 
   1   5  10       18.83       34.63      8.99 o 
   2   5  10       47.99       66.56     12.36 o 
   3   5  10       90.95       60.28     13.07 o 
   4   5  10      346.29      290.03     20.98 o 
   5   5  10      315.48      329.89     23.46 o 
   6   5  10      137.31      119.96     19.16 o 
   7   5  10        4.09       40.14     18.62 o 
   8   5  10       34.11       40.40     23.05 o 
   9   5  10       54.06       25.13     25.17 o 
 -12   6  10       26.74       11.04     19.72 o 
 -11   6  10       25.90       -9.52     35.11 o 
 -10   6  10        3.78       -7.92     19.60 o 
  -9   6  10       36.66       38.92     13.27 o 
  -8   6  10      148.44      152.60     15.73 o 
  -7   6  10       20.02        2.00     10.03 o 
  -6   6  10      101.33      107.22     13.19 o 
  -5   6  10        0.43       -2.98      9.64 o 
  -4   6  10      153.11      192.70     15.80 o 
  -3   6  10       35.99       38.85      7.81 o 
  -2   6  10      113.99      117.94     10.21 o 
  -1   6  10        3.90        0.19      5.95 o 
   0   6  10      148.56      137.01     14.84 o 
   1   6  10        5.14       -4.27      8.75 o 
   2   6  10        0.45        8.51      8.49 o 
   3   6  10        1.35        2.52     11.28 o 
   4   6  10        3.69      -10.48     11.08 o 
   5   6  10        0.31       -0.14     14.39 o 
   6   6  10       33.45       44.36     18.42 o 
   7   6  10      127.34      157.52     32.32 o 
   8   6  10       43.37       25.02     32.25 o 
 -11   7  10       39.89       39.00     21.16 o 
 -10   7  10        4.24       11.89     17.22 o 
  -9   7  10       23.72        0.44     11.29 o 
  -8   7  10      243.05      243.08     22.22 o 
  -7   7  10       51.36       42.05     17.14 o 
  -6   7  10      205.96      180.29     15.20 o 
  -5   7  10       54.52       81.35     11.52 o 
  -4   7  10        3.09        1.36     11.54 o 
  -3   7  10      702.48      710.03     25.54 o 
  -2   7  10       65.02       52.49      8.83 o 
  -1   7  10      358.86      402.82     20.61 o 
   0   7  10       18.96       16.02     12.74 o 
   1   7  10       37.59        8.41     10.30 o 
   2   7  10       27.00       38.09     10.92 o 
   3   7  10       40.80       44.91     12.37 o 
   4   7  10       50.43       51.01     15.50 o 
   5   7  10        5.03       12.75     16.04 o 
   6   7  10        0.01       -7.71     15.96 o 
   7   7  10       82.00       81.03     27.39 o 
 -10   8  10       55.37       34.16     22.55 o 
  -9   8  10      180.99      184.26     20.47 o 
  -8   8  10       43.78       40.52     11.74 o 
  -7   8  10       41.72       71.09     11.69 o 
  -6   8  10      141.54       92.62     19.97 o 
  -5   8  10       54.99       46.22      9.97 o 
  -4   8  10       80.36       68.35     16.49 o 
  -3   8  10      282.65      293.21     23.88 o 
  -2   8  10      170.58      177.18     16.97 o 
  -1   8  10       18.30       14.86     11.29 o 
   0   8  10      278.27      265.71     22.37 o 
   1   8  10      100.72      107.54     17.76 o 
   2   8  10       38.32       61.21     16.79 o 
   3   8  10       89.00      110.01     14.14 o 
   4   8  10       47.02       46.66     11.86 o 
   5   8  10        2.05       -6.23     19.44 o 
   6   8  10        3.26      -13.95     19.36 o 
  -9   9  10       70.32       48.18     17.77 o 
  -8   9  10       39.18       50.56     13.28 o 
  -7   9  10      153.49      144.91     17.02 o 
  -6   9  10        0.65        9.08     15.34 o 
  -5   9  10        6.99      -10.28     13.73 o 
  -4   9  10       58.80       10.42     16.88 o 
  -3   9  10      222.52      212.31     25.57 o 
  -2   9  10        5.45       20.39     17.24 o 
  -1   9  10       68.43       95.29     15.70 o 
   0   9  10       11.32      -12.43     10.99 o 
   1   9  10        1.93        1.87     12.80 o 
   2   9  10        0.44        9.81     21.22 o 
   3   9  10        0.31       -6.79     12.03 o 
   4   9  10       18.12       17.46     14.32 o 
   5   9  10       23.38       -0.43     19.68 o 
  -8  10  10       17.92      -23.46     15.64 o 
  -7  10  10        3.70       14.84     16.17 o 
  -6  10  10      100.49      100.27     19.11 o 
  -5  10  10        3.15       25.35     18.99 o 
  -4  10  10       51.70       52.67     19.40 o 
  -3  10  10       39.41       16.59     17.30 o 
  -2  10  10        8.12       47.21     18.64 o 
  -1  10  10       37.35       14.76     17.30 o 
   0  10  10       30.00       44.03     16.34 o 
   1  10  10        3.59       23.15     14.27 o 
   2  10  10       28.49       20.24     14.59 o 
   3  10  10        0.33       -8.99     12.23 o 
   4  10  10        1.90        7.26     17.77 o 
  -5  11  10       10.43       17.49     51.38 o 
  -4  11  10        0.94        4.80     20.67 o 
  -3  11  10        0.03      -19.45     15.23 o 
  -2  11  10        0.02      -10.25     29.36 o 
  -1  11  10        7.53       -4.65     23.40 o 
   0  11  10       28.78       36.81     17.87 o 
   1  11  10       87.40       70.75     21.42 o 
 -14   1  11        0.01        4.98     21.33 o 
 -13   1  11       92.16       91.70     26.13 o 
 -12   1  11        1.53        3.58     34.66 o 
 -11   1  11      565.12      556.14     48.63 o 
 -10   1  11      418.84      464.11     51.73 o 
  -9   1  11      315.10      400.93     21.05 o 
  -8   1  11       89.77       54.92      9.87 o 
  -7   1  11       89.54       69.33     10.24 o 
  -6   1  11      883.37      863.06     22.84 o 
  -5   1  11      335.53      344.99     17.45 o 
  -4   1  11      194.86      248.69     13.00 o 
  -3   1  11     1266.74     1237.54     25.22 o 
  -2   1  11      166.76      129.70     10.61 o 
  -1   1  11      336.70      297.36     13.77 o 
   0   1  11     1071.58     1108.43     28.44 o 
   1   1  11       70.98       56.16     10.62 o 
   2   1  11       42.69       41.29     10.59 o 
   3   1  11     3915.45     4051.67     66.03 o 
   4   1  11      174.72      162.57     14.35 o 
   5   1  11        0.13      -15.58     12.57 o 
   6   1  11      234.25      247.50     33.64 o 
   7   1  11       66.39       30.73     39.04 o 
   8   1  11       49.00       59.28     26.61 o 
   9   1  11      109.67       74.83     27.53 o 
 -14   2  11       92.39       80.61     29.55 o 
 -13   2  11       90.44      118.65     29.44 o 
 -12   2  11       52.75       78.24     29.02 o 
 -11   2  11        1.02        7.93     16.07 o 
 -10   2  11      153.28      136.23     26.82 o 
  -9   2  11       96.16      105.74     14.86 o 
  -8   2  11      132.76      171.38     13.88 o 
  -7   2  11        3.07       -1.05      8.24 o 
  -6   2  11     1453.11     1381.43     29.29 o 
  -5   2  11      555.07      686.13     21.74 o 
  -4   2  11       61.51       67.70      7.94 o 
  -3   2  11      243.62      216.50     11.26 o 
  -2   2  11      412.61      373.33     14.96 o 
  -1   2  11        2.56        3.84      6.76 o 
   0   2  11       65.42       88.21     14.06 o 
   1   2  11      322.06      402.66     19.17 o 
   2   2  11       12.26        1.75      9.18 o 
   3   2  11      330.83      367.51     19.14 o 
   4   2  11       41.12       22.71     10.18 o 
   5   2  11       15.91       20.51     14.54 o 
   6   2  11        0.05      -13.76     13.92 o 
   7   2  11        3.08       -6.97     18.79 o 
   8   2  11        0.30       -2.70     20.45 o 
   9   2  11        6.69       -2.50     20.50 o 
 -13   3  11        1.58      -13.47     17.66 o 
 -12   3  11       90.93       77.27     25.25 o 
 -11   3  11        3.68       25.96     19.33 o 
 -10   3  11      410.09      376.96     64.56 o 
  -9   3  11       63.13       72.08     14.57 o 
  -8   3  11      183.24      161.31     15.66 o 
  -7   3  11       65.76       53.91     10.53 o 
  -6   3  11      325.70      327.21     16.97 o 
  -5   3  11        0.11       -3.94      7.49 o 
  -4   3  11     1290.67     1373.04     27.29 o 
  -3   3  11      495.83      475.95     16.92 o 
  -2   3  11     2078.57     2095.36     34.95 o 
  -1   3  11      550.60      521.16     19.97 o 
   0   3  11       68.25       80.51     11.55 o 
   1   3  11      409.54      415.10     19.61 o 
   2   3  11      244.64      259.93     15.76 o 
   3   3  11        0.03        7.41      9.61 o 
   4   3  11      115.35      150.85     16.20 o 
   5   3  11       72.87       31.46     16.01 o 
   6   3  11      946.10     1052.26     70.44 o 
   7   3  11       35.33       84.51     26.06 o 
   8   3  11       41.40        3.58     21.64 o 
   9   3  11      102.46      157.98     34.94 o 
 -13   4  11       12.61       74.89     26.74 o 
 -12   4  11      138.09      147.01     40.83 o 
 -11   4  11       25.31       -5.17     18.86 o 
 -10   4  11        0.01        5.05     14.92 o 
  -9   4  11        6.84       13.82     12.16 o 
  -8   4  11      317.03      350.30     21.20 o 
  -7   4  11       10.78       14.38     10.91 o 
  -6   4  11       34.34       52.24     11.63 o 
  -5   4  11       51.89       61.03     11.92 o 
  -4   4  11      246.61      230.87     13.56 o 
  -3   4  11      129.93      135.96     11.11 o 
  -2   4  11      155.19      142.15     11.08 o 
  -1   4  11      191.06      188.14     13.32 o 
   0   4  11      458.99      466.57     20.05 o 
   1   4  11       37.45       49.61     10.74 o 
   2   4  11        9.38       20.95     10.32 o 
   3   4  11       28.07       22.46     11.14 o 
   4   4  11      185.00      159.19     16.20 o 
   5   4  11       77.18       77.03     17.27 o 
   6   4  11       20.31      -10.02     15.27 o 
   7   4  11       48.12       61.49     24.15 o 
   8   4  11        1.39       -0.81     28.91 o 
   9   4  11        1.01        7.59     24.62 o 
 -13   5  11        2.77      -25.49     19.26 o 
 -12   5  11       14.09       25.94     20.33 o 
 -11   5  11       14.28        6.57     18.43 o 
 -10   5  11       18.07       41.25     16.37 o 
  -9   5  11        1.06        5.26     11.25 o 
  -8   5  11        0.04       -8.21      9.95 o 
  -7   5  11      195.78      220.58     20.25 o 
  -6   5  11      380.52      431.46     25.66 o 
  -5   5  11        9.51       -3.24     11.46 o 
  -4   5  11       29.01       10.66      8.87 o 
  -3   5  11       10.67       14.66      7.70 o 
  -2   5  11       14.78       14.78      7.91 o 
  -1   5  11       19.87       15.60      7.79 o 
   0   5  11        7.79       -1.13      7.85 o 
   1   5  11       19.74        8.22      8.67 o 
   2   5  11      319.90      407.22     35.60 o 
   3   5  11      103.56      112.15     17.30 o 
   4   5  11        0.76        3.33     12.26 o 
   5   5  11       22.62       33.48     15.77 o 
   6   5  11       38.67       29.79     17.15 o 
   7   5  11       68.57       83.07     25.84 o 
   8   5  11        7.26       41.12     27.87 o 
 -12   6  11        2.45       21.14     33.72 o 
 -11   6  11       22.49       27.88     19.85 o 
 -10   6  11       23.80       11.64     15.14 o 
  -9   6  11        0.67       13.70     11.93 o 
  -8   6  11       37.49       40.20     12.99 o 
  -7   6  11      137.42      168.34     18.58 o 
  -6   6  11       57.45       40.13     17.23 o 
  -5   6  11      398.06      442.67     24.56 o 
  -4   6  11       37.32       27.66     10.42 o 
  -3   6  11      235.25      343.02     25.16 o 
  -2   6  11      117.48      198.56     17.91 o 
  -1   6  11      141.34      193.74     13.24 o 
   0   6  11        2.89        6.28      8.54 o 
   1   6  11      116.53       92.15     14.20 o 
   2   6  11      133.19       94.74     12.74 o 
   3   6  11      284.89      367.26     25.42 o 
   4   6  11       13.46      -15.13     11.05 o 
   5   6  11       21.63      -19.23     15.08 o 
   6   6  11        7.89      -20.62     18.54 o 
   7   6  11        0.01       -7.35     21.67 o 
   8   6  11        9.34       34.61     34.77 o 
 -11   7  11       29.36       54.67     28.01 o 
 -10   7  11        0.04       -2.89     16.64 o 
  -9   7  11       18.15       14.22     16.19 o 
  -8   7  11        6.46       10.76     11.36 o 
  -7   7  11       24.26       31.39     11.10 o 
  -6   7  11        5.27       24.36     13.19 o 
  -5   7  11       38.95       52.34     11.66 o 
  -4   7  11      112.14       88.99     12.87 o 
  -3   7  11       13.22        5.11      7.62 o 
  -2   7  11      373.18      303.75     16.97 o 
  -1   7  11      119.62      178.42     13.90 o 
   0   7  11      230.97      280.01     18.52 o 
   1   7  11       15.54       15.59      9.97 o 
   2   7  11       92.36       90.40     13.87 o 
   3   7  11      136.60      152.37     17.41 o 
   4   7  11      125.85       86.32     19.73 o 
   5   7  11       45.92       52.97     19.75 o 
   6   7  11       76.10       71.20     49.39 o 
   7   7  11        7.91       21.80     23.53 o 
 -10   8  11       52.85       51.57     20.80 o 
  -9   8  11       69.11      115.75     36.45 o 
  -8   8  11       80.20      124.59     17.06 o 
  -7   8  11       33.91       52.52     12.31 o 
  -6   8  11        5.70       14.10     10.26 o 
  -5   8  11       60.40       38.50     13.27 o 
  -4   8  11        2.37        1.52      8.59 o 
  -3   8  11       43.91       54.95     15.90 o 
  -2   8  11        8.43       20.02     11.78 o 
  -1   8  11      113.75      135.31     16.44 o 
   0   8  11        0.52        1.45     12.70 o 
   1   8  11       19.85      -11.74     13.61 o 
   2   8  11        1.09        1.97     10.46 o 
   3   8  11       58.57       34.24     11.26 o 
   4   8  11        5.54       12.51     16.79 o 
   5   8  11        0.91       -1.32     16.21 o 
   6   8  11       15.27        3.14     20.52 o 
  -9   9  11        6.75       12.39     16.66 o 
  -8   9  11        8.88      -10.26     11.45 o 
  -7   9  11       32.47       52.99     13.10 o 
  -6   9  11       14.73      -25.51     17.00 o 
  -5   9  11       13.23        4.62     18.26 o 
  -4   9  11       26.35       20.89     18.26 o 
  -3   9  11        0.26        2.49     17.64 o 
  -2   9  11        1.59       46.08     18.84 o 
  -1   9  11       10.47       12.99     13.17 o 
   0   9  11       43.00       33.81     15.46 o 
   1   9  11       11.41       19.06     15.85 o 
   2   9  11        6.96       15.12     15.32 o 
   3   9  11        1.04      -19.31     12.87 o 
   4   9  11       19.33        5.21     15.87 o 
   5   9  11        0.82        2.68     20.99 o 
  -7  10  11        5.10       11.51     17.00 o 
  -6  10  11        1.16       -3.25     21.73 o 
  -5  10  11       51.23       28.96     20.49 o 
  -4  10  11       69.22       54.80     21.09 o 
  -3  10  11        9.84      -23.27     15.52 o 
  -2  10  11       31.84       34.55     19.23 o 
  -1  10  11        1.42        2.69     14.99 o 
   0  10  11       10.02        3.92     13.89 o 
   1  10  11       17.34       17.17     14.40 o 
   2  10  11       17.93       18.44     15.92 o 
   3  10  11        7.45       24.74     15.73 o 
  -4  11  11       48.97       29.30     19.73 o 
  -3  11  11       21.25       19.52     17.76 o 
  -2  11  11        0.56       24.60     23.43 o 
  -1  11  11        4.64       24.21     18.87 o 
   0  11  11       35.89       15.53     14.86 o 
 -14   0  12      231.76      103.96     43.38 o 
 -13   0  12       60.45       62.17     35.87 o 
 -12   0  12        5.07       12.96     28.12 o 
 -11   0  12      174.37      196.55     46.85 o 
 -10   0  12      203.97      194.26     40.96 o 
  -9   0  12       18.17       49.00     24.12 o 
  -8   0  12      779.71      779.74     36.66 o 
  -7   0  12      117.26      148.15     17.47 o 
  -6   0  12      154.93      224.51     19.68 o 
  -5   0  12      296.72      392.78     39.80 o 
  -4   0  12       85.78      161.69     18.52 o 
  -3   0  12      785.79      887.65     38.52 o 
  -2   0  12      302.56      253.99     21.90 o 
  -1   0  12      678.56      758.99     36.09 o 
   0   0  12       80.24       26.42     24.87 o 
   1   0  12      268.45      366.57     56.92 o 
   2   0  12      275.17      210.55     43.55 o 
   3   0  12     1642.47     1833.92     60.15 o 
   4   0  12       69.28       40.24     19.27 o 
   5   0  12      192.89      197.09     43.60 o 
   6   0  12        3.45       19.71     28.70 o 
   7   0  12      582.90      839.04     90.76 o 
   8   0  12      169.02      177.07     50.73 o 
   9   0  12        8.24      -20.86     31.07 o 
 -14   1  12       24.63       22.81     40.85 o 
 -13   1  12      106.39      129.46     31.92 o 
 -12   1  12       73.36       39.92     22.78 o 
 -11   1  12      312.35      223.74     33.17 o 
 -10   1  12      125.54      116.53     47.43 o 
  -9   1  12       36.31       12.96     11.75 o 
  -8   1  12       14.87       16.32      9.34 o 
  -7   1  12      179.34      201.23     14.00 o 
  -6   1  12        0.03       -3.30      7.73 o 
  -5   1  12       29.89       37.17      8.45 o 
  -4   1  12      124.94      144.97     11.42 o 
  -3   1  12       66.30       42.94      7.84 o 
  -2   1  12      375.56      406.27     16.31 o 
  -1   1  12      569.55      490.73     18.29 o 
   0   1  12     1013.93     1074.64     29.01 o 
   1   1  12      181.64      152.09     14.20 o 
   2   1  12       23.19       21.57     10.87 o 
   3   1  12        3.02       -0.57     10.39 o 
   4   1  12        0.06        1.16     11.51 o 
   5   1  12        4.19       28.56     17.37 o 
   6   1  12       69.85       99.34     26.12 o 
   7   1  12        0.34       13.76     21.71 o 
   8   1  12       41.78       41.51     23.52 o 
   9   1  12       27.06        9.64     24.90 o 
 -13   2  12        0.15       -3.34     19.41 o 
 -12   2  12      109.24       88.79     27.01 o 
 -11   2  12        2.70       13.80     18.89 o 
 -10   2  12      213.28      166.72     65.13 o 
  -9   2  12       44.16       56.42     17.06 o 
  -8   2  12      117.74      109.26     13.48 o 
  -7   2  12      207.90      184.08     13.68 o 
  -6   2  12       23.25       26.66      9.05 o 
  -5   2  12       45.94       46.58      9.59 o 
  -4   2  12        7.01       11.43      6.47 o 
  -3   2  12       18.11        5.48      6.70 o 
  -2   2  12      334.30      351.61     21.44 o 
  -1   2  12       14.75       19.93      7.17 o 
   0   2  12      364.55      390.29     22.65 o 
   1   2  12        6.14       -5.32      8.71 o 
   2   2  12     1405.39     1420.90     35.76 o 
   3   2  12      355.43      339.42     19.44 o 
   4   2  12      783.11      787.08     38.58 o 
   5   2  12       17.25       20.51     18.27 o 
   6   2  12       10.61       19.32     20.00 o 
   7   2  12      126.50      110.22     29.45 o 
   8   2  12       44.99       79.48     28.15 o 
   9   2  12        1.60      -15.44     21.35 o 
 -13   3  12       25.04       27.66     24.04 o 
 -12   3  12      146.02      208.16     33.84 o 
 -11   3  12        1.99       -7.37     15.74 o 
 -10   3  12       75.89       71.73     19.90 o 
  -9   3  12      131.12      152.22     21.69 o 
  -8   3  12      142.72      167.49     16.01 o 
  -7   3  12      244.97      281.43     18.19 o 
  -6   3  12       16.96        2.05      9.28 o 
  -5   3  12      263.91      281.15     18.10 o 
  -4   3  12       11.75        3.40      7.07 o 
  -3   3  12     1628.94     1763.02     34.21 o 
  -2   3  12      399.72      433.67     17.06 o 
  -1   3  12      100.27      109.05     10.12 o 
   0   3  12      385.37      394.09     18.42 o 
   1   3  12     1208.72     1252.17     32.90 o 
   2   3  12      115.72      124.26     14.28 o 
   3   3  12        1.06        8.57     12.07 o 
   4   3  12      502.09      497.83     31.00 o 
   5   3  12      390.14      482.72     37.15 o 
   6   3  12       17.94        6.13     19.17 o 
   7   3  12      203.45      191.62     34.25 o 
   8   3  12        6.34       -5.03     20.36 o 
 -13   4  12        4.51        3.01     20.36 o 
 -12   4  12       52.18       44.05     22.59 o 
 -11   4  12        8.01      -15.10     15.64 o 
 -10   4  12       31.83       48.46     30.88 o 
  -9   4  12       38.14       38.13     14.50 o 
  -8   4  12       26.29        6.76     11.70 o 
  -7   4  12      714.19      802.32     32.90 o 
  -6   4  12      687.18      678.54     39.36 o 
  -5   4  12      486.63      560.26     30.55 o 
  -4   4  12       41.70       13.63      8.16 o 
  -3   4  12       28.04       43.44      9.00 o 
  -2   4  12      166.23      119.12     11.06 o 
  -1   4  12       18.87        0.98      7.20 o 
   0   4  12       83.23       39.73      9.82 o 
   1   4  12       25.34        6.66      8.55 o 
   2   4  12       44.97       24.58     12.05 o 
   3   4  12       64.99       46.97     14.30 o 
   4   4  12      195.36      207.38     21.95 o 
   5   4  12      229.46      229.82     27.34 o 
   6   4  12       37.67       25.47     33.76 o 
   7   4  12       46.68       35.94     24.78 o 
   8   4  12        7.60       35.56     24.80 o 
 -12   5  12        4.38      -12.31     17.48 o 
 -11   5  12       42.46       65.62     29.43 o 
 -10   5  12        1.02      -19.37     14.05 o 
  -9   5  12       98.21      101.06     25.88 o 
  -8   5  12        3.60       -0.79     11.42 o 
  -7   5  12       36.49       36.09     12.77 o 
  -6   5  12      235.82      240.95     20.54 o 
  -5   5  12       84.52       71.22     13.90 o 
  -4   5  12      146.27      165.72     15.00 o 
  -3   5  12      127.82      117.11     12.64 o 
  -2   5  12       70.27       69.83     11.17 o 
  -1   5  12      898.14      866.62     40.42 o 
   0   5  12        3.42       -6.40     11.67 o 
   1   5  12       90.82      133.05     13.61 o 
   2   5  12      234.96      205.53     24.36 o 
   3   5  12       45.48       65.79     15.49 o 
   4   5  12      338.05      380.90     27.52 o 
   5   5  12       58.91       82.34     20.77 o 
   6   5  12        2.49      -23.59     15.73 o 
   7   5  12       56.59       35.33     24.39 o 
   8   5  12        0.47       59.82     40.40 o 
 -12   6  12        0.12        2.23     19.10 o 
 -11   6  12        3.44      -21.20     16.90 o 
 -10   6  12       26.28       19.30     15.57 o 
  -9   6  12        2.47      -13.91     13.15 o 
  -8   6  12       54.86       76.15     20.70 o 
  -7   6  12       53.55       62.66     13.90 o 
  -6   6  12       25.92       35.82     12.70 o 
  -5   6  12      539.81      544.69     28.09 o 
  -4   6  12      823.40      818.55     30.98 o 
  -3   6  12       70.20       64.91     10.43 o 
  -2   6  12      511.19      506.26     21.25 o 
  -1   6  12        1.67        4.95      7.90 o 
   0   6  12       31.10       37.04     10.43 o 
   1   6  12       61.48       53.03     14.36 o 
   2   6  12       22.15       17.31     10.67 o 
   3   6  12       42.09       74.43     20.15 o 
   4   6  12        0.50       -5.65     15.22 o 
   5   6  12        0.34       -0.06     57.29 o 
   6   6  12        9.01      -10.61     19.58 o 
   7   6  12       18.79       10.61     32.96 o 
 -11   7  12        1.18       15.06     18.37 o 
 -10   7  12        3.78        0.34     15.29 o 
  -9   7  12      192.94      214.49     36.03 o 
  -8   7  12      102.86      127.56     16.52 o 
  -7   7  12      184.98      153.19     18.49 o 
  -6   7  12        3.77       -0.38     10.13 o 
  -5   7  12       68.98       88.63     14.64 o 
  -4   7  12      304.98      274.86     19.77 o 
  -3   7  12     1124.80     1215.51     44.28 o 
  -2   7  12       10.31        8.16      8.97 o 
  -1   7  12      165.50      157.71     14.22 o 
   0   7  12       92.25      127.78     19.78 o 
   1   7  12      226.71      274.36     20.28 o 
   2   7  12       14.91        6.22     10.80 o 
   3   7  12        0.73        6.76     14.60 o 
   4   7  12      104.52       93.19     42.09 o 
   5   7  12       17.62       40.24     22.60 o 
   6   7  12        9.78      -19.57     32.28 o 
 -10   8  12        3.38       -6.95     16.67 o 
  -9   8  12       72.51       55.83     20.12 o 
  -8   8  12       16.55       13.38     11.84 o 
  -7   8  12        0.84       -7.49     11.37 o 
  -6   8  12       61.13       45.31     12.57 o 
  -5   8  12        2.43        3.85     11.76 o 
  -4   8  12      247.99      246.05     39.78 o 
  -3   8  12       24.03       22.52     14.20 o 
  -2   8  12      109.82       88.10     15.72 o 
  -1   8  12        0.63        1.90     12.46 o 
   0   8  12        2.28      -10.75      7.17 o 
   1   8  12       84.67       93.56     13.36 o 
   2   8  12      138.00       90.80     18.55 o 
   3   8  12        0.27       -2.96     12.60 o 
   4   8  12       93.55       72.42     14.94 o 
   5   8  12       23.32        1.84     19.08 o 
  -9   9  12       32.63       38.85     19.01 o 
  -8   9  12        1.70        6.22     20.18 o 
  -7   9  12        6.85       -4.19     21.69 o 
  -6   9  12       14.06       29.78     23.07 o 
  -5   9  12        0.50        1.88     20.19 o 
  -4   9  12        0.24       10.87     19.17 o 
  -3   9  12       23.77       21.52     19.34 o 
  -2   9  12       96.61      147.76     19.57 o 
  -1   9  12       29.43      -16.43     13.40 o 
   0   9  12       82.71      111.36     19.72 o 
   1   9  12        9.55      -10.37     14.75 o 
   2   9  12        3.16        6.93     16.26 o 
   3   9  12       21.91       18.57     16.58 o 
   4   9  12        0.14       76.00     20.06 o 
  -7  10  12        5.37       -6.42     19.68 o 
  -6  10  12        4.07        0.26     21.50 o 
  -5  10  12        2.12      -18.73     22.02 o 
  -4  10  12       11.17        5.35     19.18 o 
  -3  10  12        3.00        4.80     18.40 o 
  -2  10  12       52.61       64.28     22.07 o 
  -1  10  12        0.00       -4.91     13.72 o 
   0  10  12        9.62      -19.27     13.19 o 
   1  10  12       29.85       38.57     17.99 o 
   2  10  12       10.29       13.15     31.60 o 
 -13   1  13       96.86      130.25     30.54 o 
 -12   1  13       12.83      -22.47     18.54 o 
 -11   1  13      113.18      139.83     28.01 o 
 -10   1  13       24.35        7.31     18.61 o 
  -9   1  13      255.39      339.72     39.11 o 
  -8   1  13      395.10      473.07     22.64 o 
  -7   1  13       43.33       16.56      9.80 o 
  -6   1  13      274.03      259.53     15.37 o 
  -5   1  13       31.66       26.28      8.03 o 
  -4   1  13       57.73       67.02      9.58 o 
  -3   1  13      389.01      356.71     16.37 o 
  -2   1  13      107.04      107.67     10.62 o 
  -1   1  13       66.67       69.18      9.51 o 
   0   1  13       12.25        6.13      9.16 o 
   1   1  13       23.02       13.75     10.48 o 
   2   1  13       67.88       30.36     11.97 o 
   3   1  13      766.51      869.01     38.20 o 
   4   1  13      224.86      195.66     25.26 o 
   5   1  13       11.96        8.95     19.44 o 
   6   1  13       26.13       53.35     23.75 o 
   7   1  13       25.57       -5.65     20.63 o 
   8   1  13        9.60      -10.53     22.78 o 
 -13   2  13       47.94       84.59     27.89 o 
 -12   2  13       32.48       46.89     23.48 o 
 -11   2  13        5.60      -22.47     14.98 o 
 -10   2  13        2.40      -23.24     20.56 o 
  -9   2  13        2.76        2.06     15.95 o 
  -8   2  13      177.93      140.26     15.92 o 
  -7   2  13      473.47      539.11     23.28 o 
  -6   2  13        0.65        6.24      8.42 o 
  -5   2  13      855.40      840.30     21.85 o 
  -4   2  13       22.56        9.68      7.32 o 
  -3   2  13        0.18       -2.55      6.77 o 
  -2   2  13      296.50      258.32     14.37 o 
  -1   2  13      647.69      578.32     20.52 o 
   0   2  13       14.36        3.80      9.60 o 
   1   2  13      421.77      400.96     21.52 o 
   2   2  13      115.33      114.77     15.13 o 
   3   2  13     1049.33     1074.49     57.61 o 
   4   2  13        9.34       11.67     15.31 o 
   5   2  13      178.56      169.67     30.47 o 
   6   2  13       29.43       10.20     20.45 o 
   7   2  13        0.11        9.71     23.95 o 
   8   2  13       74.90       51.52     27.83 o 
 -13   3  13        3.60       22.54     22.07 o 
 -12   3  13        5.34        0.17     19.70 o 
 -11   3  13        2.74       -9.15     23.85 o 
 -10   3  13       23.84       11.65     17.39 o 
  -9   3  13      196.72      216.65     30.65 o 
  -8   3  13       90.71       65.05     13.88 o 
  -7   3  13      325.92      335.30     20.31 o 
  -6   3  13      364.47      431.34     21.94 o 
  -5   3  13       22.52       29.09      9.32 o 
  -4   3  13      128.58      109.36     10.83 o 
  -3   3  13      648.27      649.31     21.45 o 
  -2   3  13       11.31       11.99      7.82 o 
  -1   3  13       33.04       23.11      8.48 o 
   0   3  13      295.38      250.48     15.68 o 
   1   3  13      715.15      781.94     31.55 o 
   2   3  13      182.17      153.50     17.47 o 
   3   3  13      135.27      152.02     22.47 o 
   4   3  13      319.66      312.15     30.05 o 
   5   3  13       28.32       41.38     23.87 o 
   6   3  13        3.72      -12.90     20.01 o 
   7   3  13       29.80        6.22     53.22 o 
   8   3  13       90.92       69.15     28.08 o 
 -13   4  13        1.34        1.34     23.29 o 
 -12   4  13       11.47        4.62     19.09 o 
 -11   4  13       24.14       23.44     19.08 o 
 -10   4  13        2.94      -22.33     14.89 o 
  -9   4  13       81.45       76.40     22.07 o 
  -8   4  13      309.13      282.23     24.31 o 
  -7   4  13        4.32       -7.00     11.28 o 
  -6   4  13     1205.53     1268.40     37.66 o 
  -5   4  13      318.48      287.31     20.00 o 
  -4   4  13      284.64      307.74     16.85 o 
  -3   4  13        2.25        1.32      8.44 o 
  -2   4  13      114.89      117.73     11.68 o 
  -1   4  13      853.13      749.14     24.31 o 
   0   4  13      622.66      584.70     24.72 o 
   1   4  13      615.24      590.59     25.40 o 
   2   4  13      194.41      192.52     19.03 o 
   3   4  13       12.80       15.69     15.11 o 
   4   4  13      194.47      181.05     21.86 o 
   5   4  13        1.29       12.49     16.69 o 
   6   4  13        3.45       23.04     22.30 o 
   7   4  13       39.15      101.31     36.06 o 
 -12   5  13        4.02        2.41     19.31 o 
 -11   5  13        0.09        0.87     18.73 o 
 -10   5  13        2.31      -19.49     12.99 o 
  -9   5  13        5.58      -10.64     19.49 o 
  -8   5  13       42.89       19.99     13.50 o 
  -7   5  13       45.05       40.73     16.01 o 
  -6   5  13      110.59      143.58     27.62 o 
  -5   5  13       14.53        5.67     10.91 o 
  -4   5  13        0.01       12.77      8.53 o 
  -3   5  13      210.89      175.36     14.45 o 
  -2   5  13       64.92       88.63     11.96 o 
  -1   5  13        0.65       -5.28      8.19 o 
   0   5  13      169.14      235.57     18.08 o 
   1   5  13       17.32       14.12     11.32 o 
   2   5  13       46.15       34.09     15.10 o 
   3   5  13      106.94       57.17     18.24 o 
   4   5  13       24.24       32.27     14.94 o 
   5   5  13        7.44       19.85     17.35 o 
   6   5  13        5.28       17.91     22.77 o 
   7   5  13       19.63        3.49     34.51 o 
 -11   6  13       11.65        5.88     18.66 o 
 -10   6  13        1.51      -10.33     15.13 o 
  -9   6  13        0.56      -20.54     13.69 o 
  -8   6  13      105.59      116.48     19.62 o 
  -7   6  13        0.16       -0.82     11.63 o 
  -6   6  13      747.99      712.06     32.75 o 
  -5   6  13        3.89       18.33     11.59 o 
  -4   6  13      435.21      415.67     25.58 o 
  -3   6  13      166.22      187.82     14.84 o 
  -2   6  13        4.54        8.26      9.00 o 
  -1   6  13      147.98      137.74     19.83 o 
   0   6  13      220.45      215.47     17.28 o 
   1   6  13       26.04        4.64     12.13 o 
   2   6  13      169.95      169.54     23.11 o 
   3   6  13       96.47       43.17     23.33 o 
   4   6  13      230.85      181.49     30.83 o 
   5   6  13       19.16       44.97     25.22 o 
   6   6  13       22.52       73.34     37.75 o 
 -11   7  13        0.09       21.92     19.85 o 
 -10   7  13        7.10       -8.64     17.42 o 
  -9   7  13       38.95       63.21     20.63 o 
  -8   7  13       31.77       89.01     18.50 o 
  -7   7  13        0.67        0.64     11.53 o 
  -6   7  13      174.25      161.70     18.66 o 
  -5   7  13        8.56        1.45     10.60 o 
  -4   7  13       23.57       29.15     11.78 o 
  -3   7  13      168.99      164.12     16.93 o 
  -2   7  13       77.90       79.46     12.25 o 
  -1   7  13       40.79       37.69     11.49 o 
   0   7  13      831.32      738.71     38.55 o 
   1   7  13      130.89      129.96     16.79 o 
   2   7  13       50.27       70.60     16.38 o 
   3   7  13       21.94       36.83     14.88 o 
   4   7  13       39.06       -2.55     20.25 o 
   5   7  13       42.15       33.61     24.64 o 
  -9   8  13       33.65       35.76     20.11 o 
  -8   8  13        1.83       -9.39     17.73 o 
  -7   8  13      111.07      107.34     16.38 o 
  -6   8  13        5.99        1.50     10.97 o 
  -5   8  13      165.06      181.65     29.87 o 
  -4   8  13       27.53       29.27     11.95 o 
  -3   8  13       17.68       -1.65      8.72 o 
  -2   8  13        4.81       13.12      9.00 o 
  -1   8  13       73.13       64.53     11.02 o 
   0   8  13      201.24      237.08     16.95 o 
   1   8  13        2.22       -0.19     14.24 o 
   2   8  13       13.04       -7.40     11.90 o 
   3   8  13      188.47      237.80     21.05 o 
   4   8  13        1.35       -7.65     13.28 o 
  -8   9  13        1.50        3.03     18.45 o 
  -7   9  13        0.56      -13.72     28.08 o 
  -6   9  13        9.71        5.69     21.77 o 
  -5   9  13      205.06      254.49     33.95 o 
  -4   9  13       37.44       30.37     22.28 o 
  -3   9  13       16.12       -1.24     20.31 o 
  -2   9  13       63.05       63.25     21.09 o 
  -1   9  13        6.17       10.23     15.72 o 
   0   9  13       63.05       46.67     20.80 o 
   1   9  13        8.54       -3.75     17.32 o 
   2   9  13        9.90       10.89     19.50 o 
   3   9  13       26.39       17.94     18.00 o 
  -6  10  13       61.21       98.07     39.28 o 
  -5  10  13       33.93       25.00     31.20 o 
  -4  10  13       40.36       49.27     22.89 o 
  -3  10  13       10.27       70.14     26.76 o 
  -2  10  13        0.15       -3.84     22.69 o 
  -1  10  13        5.42        1.31     14.83 o 
   0  10  13       24.50       35.62     19.12 o 
 -13   0  14        0.71       46.28     34.21 o 
 -12   0  14      379.98      448.20     66.95 o 
 -11   0  14      463.57      383.14     60.56 o 
 -10   0  14       31.11        7.37     24.85 o 
  -9   0  14     1070.03     1185.49     86.73 o 
  -8   0  14        3.42       26.60     20.71 o 
  -7   0  14       11.93        5.02     13.76 o 
  -6   0  14     1063.68     1035.87     44.02 o 
  -5   0  14      153.68      132.08     14.91 o 
  -4   0  14      228.64      279.30     28.32 o 
  -3   0  14       47.20       14.13      9.29 o 
  -2   0  14       73.21       31.88     21.38 o 
  -1   0  14       74.39       49.27     18.49 o 
   0   0  14      198.19      244.52     30.87 o 
   1   0  14     2886.02     2773.96     95.74 o 
   2   0  14        6.36       10.26     24.36 o 
   3   0  14      190.94      194.38     42.49 o 
   4   0  14      214.00      155.96     41.10 o 
   5   0  14       68.02       61.17     36.59 o 
   6   0  14      159.88      119.08     43.25 o 
   7   0  14       10.76        5.70     31.73 o 
   8   0  14       49.55       18.98     36.69 o 
 -13   1  14       30.69       18.16     23.66 o 
 -12   1  14       17.40       24.60     22.55 o 
 -11   1  14        7.03       12.32     19.55 o 
 -10   1  14      300.70      303.01     51.32 o 
  -9   1  14      703.97      696.02     55.54 o 
  -8   1  14      478.68      489.81     34.92 o 
  -7   1  14      576.37      576.24     23.05 o 
  -6   1  14       27.31       49.12     10.40 o 
  -5   1  14      219.20      246.93     14.32 o 
  -4   1  14      391.68      342.85     16.75 o 
  -3   1  14       57.89       71.43      9.82 o 
  -2   1  14        5.14       16.00      8.04 o 
  -1   1  14       26.72       22.47      8.44 o 
   0   1  14       24.03       39.13     11.38 o 
   1   1  14     1376.29     1420.82     37.97 o 
   2   1  14        1.22        1.95     14.07 o 
   3   1  14       57.14       76.69     34.58 o 
   4   1  14       15.07        9.61     17.86 o 
   5   1  14      270.53      237.55     35.13 o 
   6   1  14        5.86       19.96     23.76 o 
   7   1  14        8.86       -6.52     23.78 o 
   8   1  14        5.49      -19.09     22.67 o 
 -13   2  14       84.80      127.74     32.58 o 
 -12   2  14      282.91      322.03     57.87 o 
 -11   2  14        3.30       25.54     20.53 o 
 -10   2  14      752.87      766.56     65.89 o 
  -9   2  14      983.68      857.82     58.43 o 
  -8   2  14      393.67      431.98     33.91 o 
  -7   2  14      141.49      121.23     14.25 o 
  -6   2  14     1050.27     1082.10     30.38 o 
  -5   2  14       27.91       30.41      9.11 o 
  -4   2  14       36.67       29.29      8.60 o 
  -3   2  14      855.54      836.39     32.97 o 
  -2   2  14     1293.04     1249.07     28.65 o 
  -1   2  14        1.86        3.87      9.01 o 
   0   2  14      197.86      211.34     15.88 o 
   1   2  14     1260.69     1232.64     45.04 o 
   2   2  14      267.39      276.76     36.14 o 
   3   2  14      138.81      110.36     24.90 o 
   4   2  14      184.36      194.53     31.57 o 
   5   2  14       79.29       93.66     37.05 o 
   6   2  14       30.14       35.77     22.22 o 
   7   2  14      203.86      281.63     42.02 o 
 -13   3  14        4.25      -27.21     18.60 o 
 -12   3  14        0.47        8.87     20.36 o 
 -11   3  14       72.62       99.48     26.25 o 
 -10   3  14       75.66       77.48     23.84 o 
  -9   3  14        3.04      -19.61     14.84 o 
  -8   3  14       21.63       23.80     19.01 o 
  -7   3  14       92.25       80.61     14.97 o 
  -6   3  14      383.54      415.11     22.32 o 
  -5   3  14       22.73       22.01      8.75 o 
  -4   3  14        0.14       -0.27      7.58 o 
  -3   3  14        6.96       15.16      8.42 o 
  -2   3  14      159.49      163.27     13.64 o 
  -1   3  14      186.79      183.05     14.52 o 
   0   3  14       20.05       20.04     11.03 o 
   1   3  14      335.18      338.82     28.11 o 
   2   3  14      454.56      404.33     32.12 o 
   3   3  14      346.99      373.25     32.20 o 
   4   3  14       41.25       25.15     17.26 o 
   5   3  14       75.81       43.32     34.61 o 
   6   3  14        9.92       -4.98     20.52 o 
   7   3  14        8.45      -13.64     21.67 o 
 -12   4  14       95.35      112.52     28.47 o 
 -11   4  14       21.39       42.38     21.69 o 
 -10   4  14        0.49       -4.58     16.88 o 
  -9   4  14       74.90      112.40     24.92 o 
  -8   4  14      194.72      234.83     25.53 o 
  -7   4  14       32.78        1.09     12.45 o 
  -6   4  14      389.32      402.56     45.22 o 
  -5   4  14      746.78      816.73     29.68 o 
  -4   4  14       43.37       61.54     10.91 o 
  -3   4  14     1503.06     1574.74     35.84 o 
  -2   4  14      102.23       62.66     10.96 o 
  -1   4  14       19.95        8.28     10.44 o 
   0   4  14      131.03      160.34     15.69 o 
   1   4  14      169.05      171.16     17.34 o 
   2   4  14       28.34       56.00     19.85 o 
   3   4  14       20.44       25.54     16.90 o 
   4   4  14      205.62      192.31     25.92 o 
   5   4  14       79.26      118.60     29.86 o 
   6   4  14        0.32        0.29     19.80 o 
   7   4  14       26.04       58.08     27.52 o 
 -12   5  14        0.00        8.69     19.90 o 
 -11   5  14       67.69       59.48     23.67 o 
 -10   5  14       11.38       15.27     21.98 o 
  -9   5  14       13.57      -16.28     13.93 o 
  -8   5  14      128.25      122.98     20.78 o 
  -7   5  14        8.46       -1.53     11.88 o 
  -6   5  14      150.39      104.97     17.11 o 
  -5   5  14      202.13      189.82     19.94 o 
  -4   5  14      158.81      181.83     15.23 o 
  -3   5  14      357.56      328.91     19.22 o 
  -2   5  14      188.01      182.88     20.41 o 
  -1   5  14      770.22      887.77     31.36 o 
   0   5  14      747.11      671.54     39.15 o 
   1   5  14      252.78      302.73     34.39 o 
   2   5  14        2.10      -11.93     10.82 o 
   3   5  14       27.92       41.15     18.29 o 
   4   5  14      121.32      132.20     22.99 o 
   5   5  14        2.10       -3.11     18.81 o 
   6   5  14       54.89       -0.01     34.16 o 
 -11   6  14        4.39        2.20     18.20 o 
 -10   6  14       18.74       38.24     43.63 o 
  -9   6  14       84.46       63.32     21.20 o 
  -8   6  14        4.23      -21.66     17.88 o 
  -7   6  14       44.19       33.37     22.95 o 
  -6   6  14      309.73      341.29     24.96 o 
  -5   6  14       52.95       56.02     14.56 o 
  -4   6  14       74.95       58.39     13.66 o 
  -3   6  14      173.09      114.63     13.34 o 
  -2   6  14      884.04      966.66     33.35 o 
  -1   6  14      591.56      520.66     37.11 o 
   0   6  14       25.25       43.28     18.94 o 
   1   6  14       37.87       45.51     14.58 o 
   2   6  14       15.06       15.68     14.48 o 
   3   6  14       37.63       33.62     23.69 o 
   4   6  14       11.52      -14.86     19.24 o 
   5   6  14       48.39       62.06     49.44 o 
 -10   7  14       28.39       40.94     28.57 o 
  -9   7  14       52.39       85.55     55.06 o 
  -8   7  14       64.80       60.82     21.28 o 
  -7   7  14        1.43       -1.84     19.99 o 
  -6   7  14      132.88      144.58     18.15 o 
  -5   7  14      190.12      224.43     21.10 o 
  -4   7  14       21.36       52.97     15.56 o 
  -3   7  14       28.57       61.58     12.32 o 
  -2   7  14      120.33       76.48     13.10 o 
  -1   7  14      129.31       72.22     13.56 o 
   0   7  14        5.25        3.18      9.98 o 
   1   7  14        7.95        8.26     13.56 o 
   2   7  14        7.34        3.58     13.08 o 
   3   7  14       13.75       28.35     17.92 o 
   4   7  14       32.09       14.89     15.98 o 
   5   7  14        7.74       39.75     24.99 o 
  -9   8  14       27.08       43.15     19.16 o 
  -8   8  14       27.28       27.25     20.43 o 
  -7   8  14        1.05       -1.31     12.81 o 
  -6   8  14      115.65      113.85     18.43 o 
  -5   8  14        2.48        5.36     11.30 o 
  -4   8  14        3.39        0.96     10.32 o 
  -3   8  14       13.12        9.69      9.94 o 
  -2   8  14        2.85       -5.31     12.78 o 
  -1   8  14       42.11       40.81     11.63 o 
   0   8  14        5.21        4.26     14.35 o 
   1   8  14       29.25       38.44     28.47 o 
   2   8  14       45.40       38.26     14.71 o 
   3   8  14        9.20       27.37     19.78 o 
  -7   9  14       94.93       86.33     38.75 o 
  -6   9  14        2.97      -25.20     25.53 o 
  -5   9  14        3.46      -19.52     25.52 o 
  -4   9  14       36.30       30.56     22.77 o 
  -3   9  14      149.41      163.31     30.37 o 
  -2   9  14       20.07       14.22     16.65 o 
  -1   9  14        8.99        8.09     18.05 o 
   0   9  14       17.09       18.29     19.86 o 
   1   9  14       35.60       42.30     25.75 o 
   2   9  14        0.91      -18.97     39.47 o 
  -4  10  14       63.15      103.91     34.20 o 
  -3  10  14        1.38      -28.85     24.07 o 
  -2  10  14        7.69       14.90     28.59 o 
 -13   1  15        2.70       20.48     41.19 o 
 -12   1  15        5.09       17.49     23.62 o 
 -11   1  15      168.14      191.45     32.98 o 
 -10   1  15       45.11       50.39     22.60 o 
  -9   1  15      635.67      631.72     50.99 o 
  -8   1  15      347.77      479.60     44.01 o 
  -7   1  15       19.37      -10.80     11.82 o 
  -6   1  15        1.73       -0.65      8.98 o 
  -5   1  15      695.70      789.74     24.67 o 
  -4   1  15      399.57      515.45     21.12 o 
  -3   1  15       39.75       61.53     10.32 o 
  -2   1  15      465.61      504.73     20.94 o 
  -1   1  15      464.98      517.83     21.37 o 
   0   1  15       39.75       49.70     12.34 o 
   1   1  15     1166.34     1248.40     51.43 o 
   2   1  15      347.51      384.84     39.77 o 
   3   1  15        4.56       -3.15     16.54 o 
   4   1  15      116.72      158.82     29.11 o 
   5   1  15        9.08      -10.94     17.56 o 
   6   1  15      190.80      137.60     70.34 o 
   7   1  15       18.74       21.55     30.03 o 
 -13   2  15        6.48        9.17     21.72 o 
 -12   2  15       49.43       72.20     26.90 o 
 -11   2  15       29.35       14.39     19.70 o 
 -10   2  15      109.66      126.10     88.28 o 
  -9   2  15       63.32       58.34     22.76 o 
  -8   2  15      315.44      234.77     32.09 o 
  -7   2  15      105.76      146.91     29.32 o 
  -6   2  15       14.26        7.93     11.59 o 
  -5   2  15       56.89       46.22     10.29 o 
  -4   2  15       12.68       10.11      8.89 o 
  -3   2  15        6.43        1.81      8.46 o 
  -2   2  15       31.52       21.47      9.30 o 
  -1   2  15        0.17       -4.08      8.44 o 
   0   2  15      458.77      461.91     23.91 o 
   1   2  15       29.00       30.70     17.39 o 
   2   2  15        0.54      -21.59     14.39 o 
   3   2  15       14.34        0.74     16.31 o 
   4   2  15       14.44       27.37     22.58 o 
   5   2  15       66.39      115.61     29.31 o 
   6   2  15        0.32       11.54     23.85 o 
   7   2  15      193.68      235.96     40.19 o 
 -12   3  15       39.01       70.21     38.66 o 
 -11   3  15        0.37       21.18     20.86 o 
 -10   3  15        4.55      -11.20     17.04 o 
  -9   3  15        0.50      -19.95     14.35 o 
  -8   3  15      597.35      562.64     46.53 o 
  -7   3  15       10.94        4.23     21.91 o 
  -6   3  15       52.30       28.29     14.74 o 
  -5   3  15      103.27       69.42     12.16 o 
  -4   3  15       61.93       48.71     10.62 o 
  -3   3  15        4.77      -11.62      7.75 o 
  -2   3  15       19.72       34.84     10.04 o 
  -1   3  15      328.86      292.33     18.06 o 
   0   3  15      315.76      317.25     24.76 o 
   1   3  15       21.46       16.53     13.68 o 
   2   3  15      301.98      315.77     58.60 o 
   3   3  15        0.16       30.43     21.00 o 
   4   3  15        1.90        9.44     20.52 o 
   5   3  15      139.00      143.65     31.83 o 
   6   3  15       22.59       85.03     28.75 o 
 -12   4  15        4.87      -26.50     18.28 o 
 -11   4  15      129.49      124.17     28.73 o 
 -10   4  15       30.44       21.60     19.26 o 
  -9   4  15        0.51       -9.83     18.93 o 
  -8   4  15      297.21      337.59     37.01 o 
  -7   4  15        0.36       -5.62     12.93 o 
  -6   4  15      486.19      492.59     34.10 o 
  -5   4  15      111.20      128.61     14.50 o 
  -4   4  15        3.66      -11.54      8.68 o 
  -3   4  15      236.43      269.62     18.26 o 
  -2   4  15       23.46       13.17      9.35 o 
  -1   4  15      501.98      592.81     26.43 o 
   0   4  15        1.38       -0.42     11.80 o 
   1   4  15      160.25      139.10     18.68 o 
   2   4  15        0.06       -7.33     16.61 o 
   3   4  15       13.11       11.38     27.26 o 
   4   4  15       25.73       35.52     21.87 o 
   5   4  15       21.09       63.63     25.90 o 
   6   4  15        2.45        8.12     21.75 o 
 -11   5  15        2.01       20.55     45.59 o 
 -10   5  15        9.26      -19.69     16.40 o 
  -9   5  15        0.32        4.87     15.66 o 
  -8   5  15       23.00       39.15     25.48 o 
  -7   5  15       78.75       77.99     18.40 o 
  -6   5  15       36.18       28.17     15.26 o 
  -5   5  15        6.17        2.34     11.05 o 
  -4   5  15      132.58      142.79     15.16 o 
  -3   5  15        5.13       13.02     11.51 o 
  -2   5  15        1.61       -4.02      9.38 o 
  -1   5  15       18.72       35.36     11.99 o 
   0   5  15       55.01       69.42     15.20 o 
   1   5  15        2.86       11.49     12.30 o 
   2   5  15      106.31       94.28     19.15 o 
   3   5  15      119.26      151.98     29.57 o 
   4   5  15        2.00        2.41     17.24 o 
   5   5  15       51.68       35.40     34.88 o 
 -11   6  15       97.74      123.09     29.69 o 
 -10   6  15       32.48       29.55     20.46 o 
  -9   6  15       84.95      104.83     26.18 o 
  -8   6  15       61.21       75.90     21.85 o 
  -7   6  15      201.06      231.46     24.94 o 
  -6   6  15        4.62       -4.47     13.65 o 
  -5   6  15       47.57       66.14     22.99 o 
  -4   6  15       61.63       53.48     13.87 o 
  -3   6  15       27.66       13.22     11.33 o 
  -2   6  15        1.23       -5.25     13.50 o 
  -1   6  15      103.30      105.44     23.65 o 
   0   6  15        3.74        8.72     23.82 o 
   1   6  15       16.48       26.41     21.73 o 
   2   6  15        4.40       11.15     15.79 o 
   3   6  15       18.21       44.92     19.63 o 
   4   6  15        0.07      -30.26     20.87 o 
   5   6  15       10.40       48.74     35.67 o 
 -10   7  15        0.30       18.88     18.39 o 
  -9   7  15        4.84       24.79     18.53 o 
  -8   7  15       45.19       23.19     17.45 o 
  -7   7  15       10.44       16.46     15.79 o 
  -6   7  15       63.63       37.22     15.78 o 
  -5   7  15       88.74      100.08     18.16 o 
  -4   7  15       93.82      113.57     16.12 o 
  -3   7  15       35.27       46.49     13.82 o 
  -2   7  15       93.58       69.51     15.06 o 
  -1   7  15       47.97       55.82     14.39 o 
   0   7  15      105.87       99.34     17.45 o 
   1   7  15        1.89      -23.33     18.77 o 
   2   7  15        5.98      -16.34     14.89 o 
   3   7  15        4.88       25.11     18.04 o 
   4   7  15        2.51       17.49     20.44 o 
  -8   8  15        0.47       14.93     16.71 o 
  -7   8  15       40.54       77.40     20.32 o 
  -6   8  15       58.68       16.81     13.65 o 
  -5   8  15       16.79       42.26     19.44 o 
  -4   8  15       70.13       95.55     16.58 o 
  -3   8  15       42.50       19.69     11.79 o 
  -2   8  15       30.22       61.19     13.37 o 
  -1   8  15        1.48        4.85     10.94 o 
   0   8  15       86.00      127.30     20.28 o 
   1   8  15        5.37       26.49     14.11 o 
   2   8  15       27.11       24.76     16.50 o 
  -6   9  15        8.65       26.60     31.44 o 
  -5   9  15        4.95       51.60     31.45 o 
  -4   9  15        0.62      -12.12     26.68 o 
  -3   9  15       20.83       15.91     28.09 o 
  -2   9  15       37.01        6.22     18.90 o 
  -1   9  15        2.39       28.75     19.75 o 
   0   9  15        7.35      -15.96     18.73 o 
 -12   0  16       11.92       18.09     31.30 o 
 -11   0  16       41.64       44.07     31.43 o 
 -10   0  16      362.17      428.33     64.99 o 
  -9   0  16        4.00       -1.90     25.36 o 
  -8   0  16        2.69      -14.78     25.39 o 
  -7   0  16      281.41      247.19     46.80 o 
  -6   0  16      129.22      126.44     34.89 o 
  -5   0  16      255.08      307.86     32.04 o 
  -4   0  16      114.44       76.47     17.61 o 
  -3   0  16        2.86       21.90     12.73 o 
  -2   0  16      833.99      823.79     54.32 o 
  -1   0  16        0.90       22.29     21.24 o 
   0   0  16       23.19        5.32     15.90 o 
   1   0  16      372.77      515.93     65.77 o 
   2   0  16       32.97       35.43     30.10 o 
   3   0  16      233.12      265.16     51.23 o 
   4   0  16       28.57       83.09     37.30 o 
   5   0  16      254.59      286.71     56.79 o 
   6   0  16       47.06       30.53     35.91 o 
 -12   1  16        5.10       46.07     25.25 o 
 -11   1  16       17.61      -22.75     15.97 o 
 -10   1  16       18.95       19.37     20.14 o 
  -9   1  16      141.58      164.59     30.07 o 
  -8   1  16        0.07       19.95     18.26 o 
  -7   1  16       51.92       49.31     19.20 o 
  -6   1  16      107.93      110.07     24.97 o 
  -5   1  16       67.28       50.05     13.64 o 
  -4   1  16      117.14       96.94     13.98 o 
  -3   1  16      221.87      222.41     17.80 o 
  -2   1  16      237.46      217.31     19.45 o 
  -1   1  16       11.76       23.11     11.98 o 
   0   1  16       86.36      102.59     19.81 o 
   1   1  16       21.55       14.61     23.32 o 
   2   1  16        2.23       -8.38     18.11 o 
   3   1  16       60.31       34.61     34.15 o 
   4   1  16       54.36       45.71     22.84 o 
   5   1  16        1.38      -13.02     24.41 o 
   6   1  16       54.83       42.85     50.39 o 
 -12   2  16        4.06       -2.30     20.81 o 
 -11   2  16        4.26        6.57     19.93 o 
 -10   2  16       42.53       21.22     20.50 o 
  -9   2  16      115.86      120.08     27.68 o 
  -8   2  16      293.38      272.77     34.92 o 
  -7   2  16      205.00      241.80     32.30 o 
  -6   2  16      308.32      258.49     90.84 o 
  -5   2  16       16.22       32.66     11.65 o 
  -4   2  16      270.82      245.87     20.07 o 
  -3   2  16       50.86       38.35     12.08 o 
  -2   2  16       68.68       94.19     15.01 o 
  -1   2  16      326.58      315.57     24.33 o 
   0   2  16      231.80      227.32     25.28 o 
   1   2  16       80.56       83.70     23.88 o 
   2   2  16        1.49       -9.31     16.53 o 
   3   2  16        0.01       -1.65     18.84 o 
   4   2  16        0.99      -18.48     34.10 o 
   5   2  16        2.81       25.01     35.07 o 
   6   2  16       72.42       87.49     39.85 o 
 -12   3  16        6.21       16.17     23.10 o 
 -11   3  16       49.79       50.52     30.84 o 
 -10   3  16       12.96       21.89     38.25 o 
  -9   3  16        4.92      -10.38     15.92 o 
  -8   3  16      512.96      649.80     51.45 o 
  -7   3  16       20.00       39.16     20.90 o 
  -6   3  16        0.02        8.50     13.18 o 
  -5   3  16       15.74        3.95     14.33 o 
  -4   3  16       39.37       40.34     12.14 o 
  -3   3  16       25.00       19.50     11.44 o 
  -2   3  16      245.45      200.30     18.48 o 
  -1   3  16      229.46      228.96     19.67 o 
   0   3  16      385.69      352.17     26.45 o 
   1   3  16      374.30      303.59     28.87 o 
   2   3  16        0.24      -20.14     16.43 o 
   3   3  16       25.19       37.27     22.02 o 
   4   3  16      250.97      173.36     33.50 o 
   5   3  16        8.77      -10.47     20.02 o 
   6   3  16       14.72       32.21     25.88 o 
 -11   4  16       28.36       18.12     21.51 o 
 -10   4  16       32.53       21.52     21.33 o 
  -9   4  16      296.17      317.93     38.31 o 
  -8   4  16      175.01      147.28     37.90 o 
  -7   4  16       55.62       79.33     22.58 o 
  -6   4  16       20.63       17.23     20.16 o 
  -5   4  16       25.50       24.97     12.35 o 
  -4   4  16      341.09      287.26     20.99 o 
  -3   4  16        6.43        0.27      9.74 o 
  -2   4  16      159.17      137.27     17.72 o 
  -1   4  16       12.74        0.35     10.37 o 
   0   4  16       16.29       35.25     17.60 o 
   1   4  16      123.54      162.69     22.82 o 
   2   4  16        5.21       43.47     34.87 o 
   3   4  16        0.60       -1.78     19.09 o 
   4   4  16        0.01        7.17     19.98 o 
   5   4  16       15.56       44.49     24.27 o 
 -11   5  16       41.87       69.99     26.08 o 
 -10   5  16        0.20        5.58     18.40 o 
  -9   5  16      148.94      109.62     64.58 o 
  -8   5  16      106.21       65.42     21.87 o 
  -7   5  16       75.94       54.38     20.92 o 
  -6   5  16       81.68       69.50     17.76 o 
  -5   5  16       17.90       22.46     13.23 o 
  -4   5  16        2.59        6.44     10.94 o 
  -3   5  16        9.37        4.30     10.92 o 
  -2   5  16      608.41      620.77     29.62 o 
  -1   5  16      207.59      200.18     20.55 o 
   0   5  16       44.67       50.08     14.76 o 
   1   5  16       84.86      116.40     20.41 o 
   2   5  16       29.42       27.27     21.81 o 
   3   5  16        1.01       23.93     36.54 o 
   4   5  16       94.64      101.15     42.35 o 
 -10   6  16        2.70       45.48     22.46 o 
  -9   6  16        2.12        2.87     17.51 o 
  -8   6  16       33.72       44.08     21.82 o 
  -7   6  16       74.20       56.16     24.35 o 
  -6   6  16       81.33      100.27     21.19 o 
  -5   6  16       16.05       20.13     14.69 o 
  -4   6  16       10.75       34.32     13.55 o 
  -3   6  16       11.68        6.53     11.22 o 
  -2   6  16      648.26      625.47     33.60 o 
  -1   6  16        2.85       10.03     12.74 o 
   0   6  16       61.89       53.53     14.87 o 
   1   6  16       42.33       22.08     20.82 o 
   2   6  16       66.26       58.81     21.87 o 
   3   6  16        9.18       34.91     19.75 o 
   4   6  16        4.27      -25.58     26.73 o 
  -9   7  16       18.81        7.24     21.71 o 
  -8   7  16      129.74      177.20     61.52 o 
  -7   7  16       23.51        8.12     17.88 o 
  -6   7  16        0.42       11.19     15.52 o 
  -5   7  16      100.41      112.16     19.44 o 
  -4   7  16        8.84       20.47     12.61 o 
  -3   7  16       33.18       48.99     14.69 o 
  -2   7  16      245.73      358.92     47.62 o 
  -1   7  16        0.10       10.05     12.63 o 
   0   7  16      121.17       63.88     15.89 o 
   1   7  16       62.47      161.83     42.94 o 
   2   7  16        4.73       -2.33     16.18 o 
   3   7  16       11.27        7.35     18.07 o 
  -7   8  16       32.44       41.98     18.27 o 
  -6   8  16       13.05       37.99     18.18 o 
  -5   8  16       13.25        7.51     13.72 o 
  -4   8  16        7.84        6.61     13.02 o 
  -3   8  16       13.18       28.20     12.50 o 
  -2   8  16        7.06        0.32     12.14 o 
  -1   8  16        1.49        6.38     11.79 o 
   0   8  16        6.50        6.78     12.40 o 
   1   8  16       35.66       39.89     18.05 o 
  -4   9  16        3.12       10.08     33.00 o 
  -3   9  16       15.42       -6.23     20.14 o 
  -2   9  16       15.37       12.63     21.18 o 
 -12   1  17        4.48       26.25     22.98 o 
 -11   1  17      265.59      258.53     39.01 o 
 -10   1  17      136.76      177.93     33.46 o 
  -9   1  17       16.10       -6.45     18.55 o 
  -8   1  17      226.94      171.56     30.16 o 
  -7   1  17       21.60       26.16     18.93 o 
  -6   1  17       34.61       30.41     13.72 o 
  -5   1  17      718.02      703.86     36.99 o 
  -4   1  17      274.09      190.35     20.79 o 
  -3   1  17      367.76      385.33     27.56 o 
  -2   1  17      207.04      163.11     24.95 o 
  -1   1  17      261.54      213.98     25.61 o 
   0   1  17      138.03      148.88     19.43 o 
   1   1  17        6.07       32.31     20.98 o 
   2   1  17      227.09      206.09     99.59 o 
   3   1  17       10.60       51.86     26.94 o 
   4   1  17       73.87       49.48     38.10 o 
   5   1  17       43.21       44.67     25.77 o 
 -12   2  17        6.93        1.20     20.40 o 
 -11   2  17        0.56       16.08     25.32 o 
 -10   2  17       11.55       37.67     21.93 o 
  -9   2  17      146.08      128.76     28.56 o 
  -8   2  17      307.74      276.38     47.43 o 
  -7   2  17        3.22       -5.39     29.04 o 
  -6   2  17       45.68       66.28     26.71 o 
  -5   2  17        7.57       17.98     13.21 o 
  -4   2  17        1.69       -9.29     11.08 o 
  -3   2  17        4.60       -8.36     12.24 o 
  -2   2  17       47.17       44.22     13.93 o 
  -1   2  17      389.32      428.10     29.31 o 
   0   2  17       16.77        2.46     12.37 o 
   1   2  17      117.39      142.68     34.02 o 
   2   2  17       26.14       35.24     31.94 o 
   3   2  17       14.65       48.97     24.84 o 
   4   2  17        4.59       29.32     23.74 o 
   5   2  17       11.09       -3.05     23.23 o 
 -11   3  17      185.86      191.85     34.05 o 
 -10   3  17        2.47        8.69     20.83 o 
  -9   3  17        1.04       -7.34     17.54 o 
  -8   3  17        0.05       38.11     20.07 o 
  -7   3  17       25.28       21.51     18.79 o 
  -6   3  17       17.51       -1.11     16.23 o 
  -5   3  17       31.53        8.83     16.71 o 
  -4   3  17        0.40        9.73     11.55 o 
  -3   3  17       13.76       18.55     12.70 o 
  -2   3  17      253.55      279.58     42.15 o 
  -1   3  17      610.38      610.70     34.60 o 
   0   3  17      112.33      101.75     17.65 o 
   1   3  17        0.45      -16.00     13.67 o 
   2   3  17       70.29       17.38     19.70 o 
   3   3  17       23.14       19.70     22.36 o 
   4   3  17       81.37      102.94     31.14 o 
   5   3  17       26.66       35.96     25.89 o 
 -11   4  17       47.57       67.44     36.66 o 
 -10   4  17        0.78       -0.70     19.16 o 
  -9   4  17       23.95       17.98     28.11 o 
  -8   4  17        9.72       -0.08     18.31 o 
  -7   4  17        0.85       -8.19     15.26 o 
  -6   4  17       90.82      112.51     29.15 o 
  -5   4  17       18.85       10.18     12.18 o 
  -4   4  17      252.58      206.23     21.35 o 
  -3   4  17      131.53       79.74     14.77 o 
  -2   4  17       39.13       20.86     12.83 o 
  -1   4  17       22.33      -15.23     10.15 o 
   0   4  17        0.21       -4.18     11.58 o 
   1   4  17       96.33       68.73     18.78 o 
   2   4  17       38.52       36.57     24.32 o 
   3   4  17        0.01       21.73     22.03 o 
   4   4  17       13.60       -2.69     30.22 o 
 -10   5  17        5.40       -5.59     24.46 o 
  -9   5  17        3.04       30.36     19.75 o 
  -8   5  17       12.43        5.02     18.98 o 
  -7   5  17       19.44       14.88     37.21 o 
  -6   5  17       31.81       95.32     23.49 o 
  -5   5  17      107.80      162.95     27.47 o 
  -4   5  17        5.08       26.18     13.35 o 
  -3   5  17       63.02       53.05     13.79 o 
  -2   5  17        0.20        3.02     15.85 o 
  -1   5  17       67.56       82.47     16.85 o 
   0   5  17       36.23       38.21     14.45 o 
   1   5  17        0.30       -4.80     14.60 o 
   2   5  17       35.17       30.79     20.99 o 
   3   5  17        2.47        3.46     18.34 o 
  -9   6  17        9.81      -10.81     17.11 o 
  -8   6  17        1.74      -19.03     15.70 o 
  -7   6  17        0.17      -10.19     36.83 o 
  -6   6  17      105.76       74.82     22.03 o 
  -5   6  17       16.40       17.95     17.00 o 
  -4   6  17       11.94       21.27     24.59 o 
  -3   6  17        4.82       -1.82     12.17 o 
  -2   6  17        9.73        9.28     13.71 o 
  -1   6  17       46.70       34.16     15.62 o 
   0   6  17       84.06       64.86     21.05 o 
   1   6  17       20.86        5.66     21.82 o 
   2   6  17      183.37      153.07     28.70 o 
   3   6  17        2.97       22.00     20.68 o 
  -8   7  17        0.24      -10.04     15.52 o 
  -7   7  17        0.51       -4.63     15.44 o 
  -6   7  17        4.45       12.45     17.11 o 
  -5   7  17        5.39       14.01     16.24 o 
  -4   7  17        7.86       25.04     14.39 o 
  -3   7  17        5.20       21.84     14.03 o 
  -2   7  17        9.16       21.56     14.24 o 
  -1   7  17        9.54       19.19     14.59 o 
   0   7  17      135.00      168.87     25.50 o 
   1   7  17        8.12        6.20     17.76 o 
  -6   8  17        1.38      -13.98     15.31 o 
  -5   8  17        2.79        2.41     27.97 o 
  -4   8  17        6.82       23.63     16.46 o 
  -3   8  17       18.29       17.75     20.66 o 
  -2   8  17       18.93       12.65     22.78 o 
  -1   8  17        4.29       22.95     18.37 o 
 -11   0  18        8.88       21.11     31.87 o 
 -10   0  18      155.88       25.86     33.95 o 
  -9   0  18       10.70       18.84     26.69 o 
  -8   0  18       42.81       70.87     33.31 o 
  -7   0  18        9.70       51.23     32.86 o 
  -6   0  18       91.23      113.48     26.44 o 
  -5   0  18        5.56       57.93     22.07 o 
  -4   0  18      212.13      307.45     37.42 o 
  -3   0  18      432.86      400.74     41.04 o 
  -2   0  18       46.35       37.31     22.79 o 
  -1   0  18      472.10      435.86     43.49 o 
   0   0  18        2.34      -22.41     14.94 o 
   1   0  18       42.74       16.23     28.76 o 
   2   0  18      219.88      201.24     50.45 o 
   3   0  18       23.72       35.45     32.28 o 
   4   0  18       10.93       16.16     31.79 o 
 -11   1  18       37.45       22.63     22.48 o 
 -10   1  18       85.00       57.29     55.37 o 
  -9   1  18        1.34       17.56     20.34 o 
  -8   1  18        4.47      -18.47     17.51 o 
  -7   1  18        7.85       14.97     19.36 o 
  -6   1  18       10.21        5.91     12.49 o 
  -5   1  18      300.60      300.03     31.43 o 
  -4   1  18       64.90       44.57     14.35 o 
  -3   1  18      110.66      133.53     26.13 o 
  -2   1  18        3.09       -3.08     11.76 o 
  -1   1  18       25.70       30.93     13.26 o 
   0   1  18        0.76       -1.00     11.43 o 
   1   1  18       67.29       85.73     20.73 o 
   2   1  18        3.70      -12.24     20.29 o 
   3   1  18        0.93       -9.04     21.34 o 
   4   1  18       11.55        1.99     21.08 o 
 -11   2  18      150.91      189.15     50.53 o 
 -10   2  18        3.67       15.50     21.97 o 
  -9   2  18        0.22      -24.81     20.23 o 
  -8   2  18        4.09       -5.62     17.50 o 
  -7   2  18      197.25      178.26     31.49 o 
  -6   2  18       68.47       96.83     19.70 o 
  -5   2  18      241.50      324.89     27.21 o 
  -4   2  18      252.69      265.22     24.34 o 
  -3   2  18       30.26       14.21     17.44 o 
  -2   2  18       68.64       82.53     16.50 o 
  -1   2  18      264.49      312.78     26.30 o 
   0   2  18       34.08       47.16     15.34 o 
   1   2  18       69.14       41.85     25.75 o 
   2   2  18      193.83      139.17     30.99 o 
   3   2  18      306.81      363.26     44.90 o 
   4   2  18       16.90       66.50     26.93 o 
 -11   3  18        0.58      -11.67     20.27 o 
 -10   3  18        2.94      -23.41     15.60 o 
  -9   3  18       19.96        9.56     22.79 o 
  -8   3  18       15.60       28.56     20.44 o 
  -7   3  18        8.34       -2.55     16.88 o 
  -6   3  18       75.82       99.60     24.16 o 
  -5   3  18        0.93       -4.32     12.08 o 
  -4   3  18       60.00       73.44     16.10 o 
  -3   3  18       32.38       27.30     14.99 o 
  -2   3  18       30.52        7.20     16.47 o 
  -1   3  18        0.31       14.07     13.20 o 
   0   3  18      103.27       68.50     16.98 o 
   1   3  18        0.10        7.27     15.41 o 
   2   3  18        0.08      -14.72     14.01 o 
   3   3  18       84.93      135.78     31.10 o 
   4   3  18        1.65      -26.83     17.89 o 
 -10   4  18       56.36       71.51     25.17 o 
  -9   4  18        0.07        8.30     20.42 o 
  -8   4  18      186.71      211.64     33.14 o 
  -7   4  18       19.54        8.08     18.53 o 
  -6   4  18        0.47       -3.54     16.98 o 
  -5   4  18       38.72       55.74     24.66 o 
  -4   4  18       30.97       46.71     14.58 o 
  -3   4  18        0.55       16.89     12.71 o 
  -2   4  18      134.24      114.18     18.76 o 
  -1   4  18       33.60       41.42     14.88 o 
   0   4  18        8.93       -1.32     12.77 o 
   1   4  18       13.07       58.05     22.73 o 
   2   4  18       40.44       40.04     31.20 o 
   3   4  18      233.64      363.00     53.44 o 
 -10   5  18        1.73       -0.93     18.85 o 
  -9   5  18        2.02        1.36     18.88 o 
  -8   5  18        4.75        1.66     18.44 o 
  -7   5  18       31.32       14.44     26.58 o 
  -6   5  18        2.61        7.66     17.00 o 
  -5   5  18        2.05        3.70     12.42 o 
  -4   5  18       86.77       84.14     16.95 o 
  -3   5  18       65.02       73.47     16.44 o 
  -2   5  18      315.17      259.03     24.28 o 
  -1   5  18       33.05       23.90     14.88 o 
   0   5  18       16.05       21.59     20.18 o 
   1   5  18        1.85        3.70     17.09 o 
   2   5  18        8.97      -12.28     17.93 o 
  -8   6  18        0.65      -16.86     15.04 o 
  -7   6  18        3.39       23.22     18.67 o 
  -6   6  18        2.46      -22.34     15.06 o 
  -5   6  18        7.31       -2.46     13.55 o 
  -4   6  18       27.02       53.14     17.22 o 
  -3   6  18        4.86        9.74     14.36 o 
  -2   6  18        0.10        2.26     15.89 o 
  -1   6  18       84.34      151.09     23.29 o 
   0   6  18       22.95       12.46     16.16 o 
   1   6  18       20.04       -2.26     31.25 o 
  -7   7  18        3.76       21.80     28.10 o 
  -6   7  18       38.90       25.29     18.68 o 
  -5   7  18        5.87       -1.71     29.92 o 
  -4   7  18       42.81       13.70     15.22 o 
  -3   7  18        3.06       32.44     15.32 o 
  -2   7  18        0.08       11.43     14.81 o 
  -1   7  18        0.09      -18.92     13.51 o 
   0   7  18       25.37       17.24     15.70 o 
 -11   1  19       10.57       -5.27     36.97 o 
 -10   1  19       67.55      142.15     32.90 o 
  -9   1  19       95.16      102.46     28.06 o 
  -8   1  19        2.07      -14.93     18.60 o 
  -7   1  19       68.90       56.77     24.69 o 
  -6   1  19        4.86       18.18     14.11 o 
  -5   1  19       52.50       45.89     15.29 o 
  -4   1  19        7.31       -2.77     13.45 o 
  -3   1  19      175.55      143.42     20.49 o 
  -2   1  19       72.23       70.00     16.71 o 
  -1   1  19        1.21      -13.01     11.53 o 
   0   1  19      120.72      121.62     20.33 o 
   1   1  19       17.10       -6.52     16.04 o 
   2   1  19        9.40        4.51     21.92 o 
   3   1  19      124.36      107.50     29.45 o 
 -11   2  19        9.97       -4.03     22.25 o 
 -10   2  19        7.23      -27.87     18.81 o 
  -9   2  19       20.69       -7.16     18.58 o 
  -8   2  19        1.57       30.72     19.96 o 
  -7   2  19        5.89       11.36     46.75 o 
  -6   2  19       67.18       63.59     16.45 o 
  -5   2  19      113.18      150.64     20.86 o 
  -4   2  19       94.10       94.10     18.41 o 
  -3   2  19        2.46       -0.30     13.24 o 
  -2   2  19        0.86       -8.12     12.39 o 
  -1   2  19        1.10       -8.43     12.74 o 
   0   2  19        1.10       24.74     14.63 o 
   1   2  19       40.48       53.99     19.07 o 
   2   2  19        5.29       -0.63     23.32 o 
   3   2  19        2.21       28.03     32.03 o 
 -10   3  19        7.71       10.61     31.15 o 
  -9   3  19       20.69       13.44     21.80 o 
  -8   3  19        1.14      -16.94     24.76 o 
  -7   3  19       20.63      -11.40     17.65 o 
  -6   3  19       39.48       65.20     32.63 o 
  -5   3  19        2.10        8.66     13.19 o 
  -4   3  19       27.83       63.91     16.42 o 
  -3   3  19       19.26       29.86     17.28 o 
  -2   3  19       10.72       14.25     13.53 o 
  -1   3  19        0.74       11.88     14.08 o 
   0   3  19       52.49       57.89     18.13 o 
   1   3  19       16.60        1.81     16.06 o 
   2   3  19       26.30       21.48     17.57 o 
  -9   4  19       15.92      -12.66     17.75 o 
  -8   4  19        0.01       -2.82     17.87 o 
  -7   4  19       86.78       93.31     65.13 o 
  -6   4  19       29.73       15.96     21.50 o 
  -5   4  19        5.30       21.21     14.60 o 
  -4   4  19       21.11       18.86     15.05 o 
  -3   4  19       22.19       33.82     24.40 o 
  -2   4  19        6.92        2.02     12.92 o 
  -1   4  19        6.20        7.82     13.97 o 
   0   4  19       72.57       42.75     16.57 o 
   1   4  19      164.33      215.60     28.85 o 
   2   4  19       21.75       33.77     19.26 o 
  -9   5  19        1.35      -23.74     18.07 o 
  -8   5  19        2.30        6.57     18.22 o 
  -7   5  19        4.40        9.55     22.59 o 
  -6   5  19      124.80      158.96     29.28 o 
  -5   5  19       20.99      -12.39     15.97 o 
  -4   5  19        9.59       18.18     14.19 o 
  -3   5  19        2.37       18.40     16.26 o 
  -2   5  19        3.42        1.80     15.00 o 
  -1   5  19       13.02       19.99     15.98 o 
   0   5  19        2.44        8.57     16.54 o 
   1   5  19        6.74       23.28     24.76 o 
  -7   6  19        8.83       32.05     38.49 o 
  -6   6  19        9.43        8.45     28.08 o 
  -5   6  19       11.77       12.64     16.27 o 
  -4   6  19       37.32        9.32     15.87 o 
  -3   6  19        0.26      -11.68     13.92 o 
  -2   6  19        0.10      -18.63     19.22 o 
  -1   6  19       72.50      101.88     21.81 o 
   0   6  19       47.74       40.38     19.55 o 
 -10   0  20       17.30      -23.44     27.80 o 
  -9   0  20      116.86      130.81     46.68 o 
  -8   0  20      100.52       91.82     39.70 o 
  -7   0  20      151.53      141.56     42.38 o 
  -6   0  20       56.17       38.79     42.71 o 
  -5   0  20       27.47       12.30     20.90 o 
  -4   0  20       17.17       -1.26     18.07 o 
  -3   0  20        3.86      -10.64     18.00 o 
  -2   0  20        5.46       27.77     20.95 o 
  -1   0  20       53.53       62.49     24.62 o 
   0   0  20        1.32       26.00     20.00 o 
   1   0  20       75.26       51.61     24.26 o 
   2   0  20        1.74       20.25     33.71 o 
 -10   1  20       24.06       48.37     25.47 o 
  -9   1  20       18.01        1.40     21.13 o 
  -8   1  20        0.31       -9.35     18.75 o 
  -7   1  20       42.12       34.80     51.78 o 
  -6   1  20        0.77       26.14     15.47 o 
  -5   1  20       40.68       14.05     16.50 o 
  -4   1  20        2.88      -10.98     12.94 o 
  -3   1  20       15.66       18.21     14.33 o 
  -2   1  20       55.40       25.99     15.61 o 
  -1   1  20        7.52       11.98     14.44 o 
   0   1  20       26.02       27.77     19.99 o 
   1   1  20       28.70       54.14     17.96 o 
   2   1  20       22.08       -1.82     21.37 o 
 -10   2  20        9.42        3.27     22.69 o 
  -9   2  20        4.15       -9.82     20.82 o 
  -8   2  20       25.89        7.04     21.53 o 
  -7   2  20       16.79       35.32     22.09 o 
  -6   2  20        0.78        7.77     15.46 o 
  -5   2  20        4.38        5.32     13.93 o 
  -4   2  20       34.84       38.36     16.44 o 
  -3   2  20       11.98       26.65     14.57 o 
  -2   2  20        8.41       16.37     16.68 o 
  -1   2  20       79.56       64.42     19.43 o 
   0   2  20        5.04       -6.73     13.84 o 
   1   2  20       11.29        0.36     14.83 o 
   2   2  20        0.00        4.39     19.93 o 
  -9   3  20        5.83       37.58     23.73 o 
  -8   3  20       14.01       26.03     22.69 o 
  -7   3  20       77.26       60.30     23.30 o 
  -6   3  20        2.20       29.88     15.33 o 
  -5   3  20       22.76       11.98     14.99 o 
  -4   3  20       23.63       25.62     14.10 o 
  -3   3  20       15.66       31.98     15.42 o 
  -2   3  20       36.29       44.98     15.97 o 
  -1   3  20       22.52        6.32     14.41 o 
   0   3  20       78.39       78.14     22.85 o 
   1   3  20        1.15        9.75     14.67 o 
  -8   4  20       12.24       16.54     21.61 o 
  -7   4  20       12.29       11.42     20.05 o 
  -6   4  20       12.75       -6.79     14.97 o 
  -5   4  20       11.70       28.84     15.05 o 
  -4   4  20        4.39       20.11     14.91 o 
  -3   4  20      225.55      272.61     26.80 o 
  -2   4  20        8.89       35.64     15.64 o 
  -1   4  20       22.27       13.54     14.98 o 
   0   4  20        3.74       -6.35     13.82 o 
  -7   5  20       26.40       26.56     22.28 o 
  -6   5  20        6.40       23.35     19.84 o 
  -5   5  20       13.33       25.19     16.78 o 
  -4   5  20        1.33       -4.37     14.99 o 
  -3   5  20        1.38       -0.81     14.83 o 
  -2   5  20      120.23      104.47     26.15 o 
  -1   5  20       10.44       -3.52     15.53 o 
  -4   6  20        0.01       -3.40     15.99 o 
  -9   1  21      164.56      236.87     39.40 o 
  -8   1  21        0.23       -0.65     20.29 o 
  -7   1  21       80.55       99.44     38.54 o 
  -6   1  21        0.39        5.44     18.67 o 
  -5   1  21        0.01       -5.49     13.88 o 
  -4   1  21      226.63      269.82     44.81 o 
  -3   1  21        1.35        9.20     14.56 o 
  -2   1  21       37.65       37.16     16.72 o 
  -1   1  21       21.92       35.34     16.96 o 
   0   1  21       31.46       48.82     18.04 o 
  -8   2  21       11.17       25.71     22.24 o 
  -7   2  21        4.23        4.18     22.16 o 
  -6   2  21       12.44       30.49     15.40 o 
  -5   2  21       13.94       10.10     15.18 o 
  -4   2  21        0.29       -7.12     14.08 o 
  -3   2  21       24.36       22.58     15.87 o 
  -2   2  21        0.06        6.51     14.74 o 
  -1   2  21        3.88       10.89     15.21 o 
   0   2  21        0.03        6.13     15.15 o 
  -8   3  21       47.99       90.56     28.81 o 
  -7   3  21        0.01       -7.31     24.37 o 
  -6   3  21       14.91       21.70     16.73 o 
  -5   3  21       32.03       40.68     24.15 o 
  -4   3  21        0.93       -4.67     15.49 o 
  -3   3  21       55.45       54.97     17.65 o 
  -2   3  21       45.63       -5.81     15.61 o 
  -1   3  21       12.28        8.98     14.69 o 
  -7   4  21        5.49       30.40     22.45 o 
  -6   4  21       10.37       -5.80     15.79 o 
  -5   4  21       54.89       35.07     16.92 o 
  -4   4  21        4.10       12.18     15.05 o 
  -3   4  21        0.05       -1.37     14.45 o 
  -2   4  21       19.27        2.19     15.19 o 
  -7   0  22       29.70       71.02     37.40 o 
  -6   0  22       18.13        7.55     21.29 o 
  -5   0  22       95.13       76.06     27.84 o 
  -4   0  22       15.64       29.43     23.34 o 
  -3   0  22        8.11       44.49     25.51 o 
  -2   0  22        0.15       22.10     23.68 o 
  -7   1  22        0.03       -0.76     33.09 o 
  -6   1  22       31.38       19.87     16.32 o 
  -5   1  22       49.22       55.49     18.68 o 
  -4   1  22        1.21      -14.38     14.15 o 
  -3   1  22        5.60       14.90     20.90 o 
  -2   1  22        0.85       11.60     15.15 o 
  -6   2  22        0.89       -6.72     16.73 o 
  -5   2  22        1.64        0.84     13.99 o 
  -4   2  22       22.59       25.16     16.41 o 
  -3   2  22       23.00       45.46     19.42 o 
  -2   2  22       19.63       32.68     19.34 o 
  -4   3  22       14.35       26.54     16.85 o 
                                                 
